# Supplementary material for: 1-(Naphthalen-1-yl)-3-[(thio­phen-2-yl)carbon­yl]thio­urea
Source: Acta Crystallogr Sect E Struct Rep Online. 2012 Sep 8;68(Pt 10):o2882–3. doi: 10.1107/S1600536812035350 (PMC3470236; doi:10.1107/S1600536812035350)
Supplement: Supplementary file 2 [file e-68-o2882-Isup2.hkl]

#
# h,k,l, Fc-squared, Fo-squared, sigma(Fo-squared) and status flag
#
data_I
_shelx_title ' DP-NF-TP in P2(1)/c'
_shelx_refln_list_code          4
_shelx_F_calc_maximum      187.10
_exptl_crystal_F_000       648.00
_reflns_d_resolution_high  0.8257
 
loop_
 _symmetry_equiv_pos_as_xyz
 'x, y, z'
 '-x, y+1/2, -z+1/2'
 '-x, -y, -z'
 'x, -y-1/2, z-1/2'
 
_cell_length_a    14.9290
_cell_length_b     5.9081
_cell_length_c    17.0709
_cell_angle_alpha  90.000
_cell_angle_beta  104.023
_cell_angle_gamma  90.000
 
_shelx_F_squared_multiplier     1.000
 
loop_
 _refln_index_h
 _refln_index_k
 _refln_index_l
 _refln_F_squared_calc
 _refln_F_squared_meas
 _refln_F_squared_sigma
 _refln_observed_status
   3   0   0      114.30       75.76      7.32 o
   4   0   0      508.57      518.51     20.76 o
   5   0   0      151.40      154.27     12.60 o
   6   0   0    10229.75    10934.80    164.71 o
   7   0   0     1227.28     1252.85     60.29 o
   8   0   0      115.82       92.61     17.52 o
   9   0   0     1582.69     1600.95     76.36 o
  10   0   0      133.11      131.13     23.61 o
  11   0   0      996.26      877.75     61.94 o
  12   0   0        0.35       -5.32      5.71 o
  13   0   0      644.47      600.29     56.61 o
  14   0   0       28.74       52.55     17.13 o
  15   0   0       53.57       66.68     19.94 o
  16   0   0       46.97       48.10     17.90 o
  17   0   0       26.33       30.58     16.06 o
   1   1   0       96.42       83.85      6.42 o
   2   1   0       40.56       33.90      3.95 o
   3   1   0      422.44      418.58     10.43 o
   4   1   0        0.38       -0.27      0.84 o
   5   1   0        9.95       10.03      2.41 o
   6   1   0     1463.48     1537.54     32.54 o
   7   1   0     1797.70     1889.46     75.00 o
   8   1   0       41.61       41.77      7.63 o
   9   1   0       32.45       31.19      7.04 o
  10   1   0        1.19        3.15      3.15 o
  11   1   0     1767.98     1702.76     37.83 o
  12   1   0      933.75      928.82     46.77 o
  13   1   0        1.63       -2.26      3.05 o
  14   1   0        8.92        2.04      3.74 o
  15   1   0       42.50       40.65     12.00 o
  16   1   0      411.01      452.00     38.80 o
  17   1   0       75.84       76.51     16.28 o
   0   2   0      124.73      115.33      6.51 o
   1   2   0        2.44        4.04      0.94 o
   2   2   0      616.52      637.80     19.56 o
   3   2   0      164.04      173.02     11.19 o
   4   2   0     2560.90     2256.83     69.34 o
   5   2   0     2746.08     2832.64     57.36 o
   6   2   0     2011.24     1937.34     49.04 o
   7   2   0       73.72       90.11      7.78 o
   8   2   0        2.01        1.57      1.24 o
   9   2   0      279.67      267.64     20.71 o
  10   2   0      383.78      369.46     26.09 o
  11   2   0      289.06      275.62     23.45 o
  12   2   0      266.37      265.61     24.83 o
  13   2   0       49.25       56.88     12.13 o
  14   2   0       20.72       26.35      8.13 o
  15   2   0       85.69       87.88     15.82 o
  16   2   0        1.85      -12.58     12.68 o
   1   3   0       36.00       27.48      2.87 o
   2   3   0      241.48      246.68     13.76 o
   3   3   0        5.56        3.26      1.44 o
   4   3   0      183.37      198.68     24.19 o
   5   3   0        8.04        2.81      3.29 o
   6   3   0        5.74        2.71      2.71 o
   7   3   0       30.29       30.45      4.68 o
   8   3   0       13.97       12.89      3.31 o
   9   3   0      131.78      147.10     13.56 o
  10   3   0      336.70      344.34     23.09 o
  11   3   0       14.37       19.49      5.51 o
  12   3   0       67.97       72.48     21.77 o
  13   3   0      112.97      133.16     29.71 o
  14   3   0        0.23       -3.87      3.19 o
  15   3   0       10.16        5.42      8.71 o
   0   4   0        1.20        2.23      2.08 o
   1   4   0      268.31      264.35     10.39 o
   2   4   0       29.80       27.31      5.50 o
   3   4   0      222.14      227.63     25.26 o
   4   4   0      161.88      164.35     17.41 o
   5   4   0       53.74       46.36     12.39 o
   6   4   0       10.01        6.00      4.45 o
   7   4   0      360.40      382.16     41.42 o
   8   4   0      104.94      105.97     22.74 o
   9   4   0       64.90       81.19     21.58 o
  10   4   0      388.25      350.62     45.10 o
  11   4   0       41.19       26.71     10.55 o
  12   4   0       22.03       18.77     10.45 o
  13   4   0       39.17       23.90     13.74 o
  14   4   0       16.36       28.16     14.90 o
   1   5   0      219.01      226.33     16.25 o
   2   5   0      271.99      290.68     19.28 o
   3   5   0      140.02      145.71     14.18 o
   4   5   0      240.19      232.43     18.68 o
   5   5   0      542.03      613.07     49.84 o
   6   5   0      271.94      290.62     35.90 o
   7   5   0       22.51       27.48     12.10 o
   8   5   0       39.59       45.00     16.74 o
   9   5   0       28.89       37.06     15.48 o
  10   5   0        1.25       -7.84      7.06 o
  11   5   0       11.03        5.90      2.81 o
  12   5   0       32.39       32.71     14.03 o
   0   6   0       14.89       15.87      9.87 o
   1   6   0        0.21       -0.07      2.56 o
   2   6   0       92.69       99.10     17.27 o
   3   6   0       41.75       42.16     11.46 o
   4   6   0       13.86        6.47      4.80 o
   5   6   0       13.20       18.00      9.29 o
   6   6   0       38.79       31.23      8.80 o
   7   6   0        3.37       -3.29      7.74 o
   8   6   0        6.42        1.65      6.39 o
   9   6   0        1.21      -14.81      9.68 o
   1   7   0       44.68       38.24     11.10 o
   2   7   0        0.11       -3.61      5.33 o
   3   7   0        2.44        2.63      5.62 o
 -17   1   1       42.26       37.80     11.87 o
 -16   1   1      117.95      136.05     21.15 o
 -15   1   1        0.17        2.53      8.18 o
 -14   1   1      144.71      138.88     19.59 o
 -13   1   1       72.30       78.10     14.06 o
 -12   1   1       27.02       22.02      5.68 o
 -11   1   1      206.93      213.87     21.38 o
 -10   1   1      882.78      865.38     40.53 o
  -9   1   1        2.31        0.69      4.35 o
  -8   1   1     1266.67     1298.01     44.13 o
  -7   1   1      825.35      824.37     32.78 o
  -6   1   1      243.05      286.70     13.94 o
  -5   1   1      249.34      251.55     11.82 o
  -4   1   1     1428.89     1492.08     33.58 o
  -3   1   1      219.89      199.91      7.48 o
  -2   1   1    10270.09     9899.16    295.19 o
  -1   1   1      172.24      178.94      9.26 o
   0   1   1      214.99      225.44      7.07 o
   1   1   1     2792.14     2811.78     27.50 o
   2   1   1      834.39      863.70     14.54 o
   3   1   1      115.42      104.41      5.64 o
   4   1   1      816.17      778.58     20.47 o
   5   1   1       16.40       14.72      2.85 o
   6   1   1      329.00      325.47     15.14 o
   7   1   1     2080.22     2324.22     57.25 o
   8   1   1       10.42       12.67      4.43 o
   9   1   1      333.96      346.22     17.36 o
  10   1   1      330.89      300.14     16.62 o
  11   1   1       44.51       44.08      9.94 o
  12   1   1     1010.01      978.48     49.45 o
  13   1   1       42.31       46.10     10.54 o
  14   1   1       10.67       10.51      5.34 o
  15   1   1       19.42        6.62      6.82 o
  16   1   1        0.24       -0.88      8.08 o
  17   1   1       41.50       39.60     11.68 o
 -17   2   1      123.17      126.87     31.94 o
 -16   2   1       18.92        9.39      4.55 o
 -15   2   1        0.63       -3.96      3.68 o
 -14   2   1       73.16       58.01     12.68 o
 -13   2   1      224.02      219.45     22.86 o
 -12   2   1       76.62       65.64     11.60 o
 -11   2   1      198.93      216.89     20.67 o
 -10   2   1       16.22        7.36      4.60 o
  -9   2   1      227.91      225.40     18.72 o
  -8   2   1      302.54      336.54     16.33 o
  -7   2   1      299.66      302.75     14.21 o
  -6   2   1      326.84      333.21     13.60 o
  -5   2   1        0.19        0.46      0.44 o
  -4   2   1       29.23       21.99      2.49 o
  -3   2   1       17.62        8.41      1.53 o
  -2   2   1      150.89      143.92      9.16 o
  -1   2   1     4768.90     4542.27     62.40 o
   0   2   1      252.43      235.27      7.22 o
   1   2   1       28.01       23.40      3.01 o
   2   2   1     2959.93     3023.31     43.58 o
   3   2   1       23.56       21.42      4.95 o
   4   2   1      127.11      141.67      8.23 o
   5   2   1     6291.15     6340.74     68.41 o
   6   2   1     1425.00     1428.64     28.50 o
   7   2   1        5.62        1.23      1.39 o
   8   2   1      228.74      199.68     16.84 o
   9   2   1      686.33      679.81     33.27 o
  10   2   1       58.24       50.61      9.46 o
  11   2   1      628.19      652.97     37.23 o
  12   2   1      940.83      940.39     47.33 o
  13   2   1        8.30        4.53      3.29 o
  14   2   1       19.14       32.49      9.27 o
  15   2   1      123.90      126.73     19.21 o
  16   2   1       46.35       29.52     15.87 o
 -16   3   1        1.84      -11.90     13.35 o
 -15   3   1       63.48       66.48     22.26 o
 -14   3   1        6.48       12.48      6.97 o
 -13   3   1       30.61       26.13     13.35 o
 -12   3   1      199.12      159.49     30.77 o
 -11   3   1        1.42        3.29      6.53 o
 -10   3   1       11.22        6.02      3.24 o
  -9   3   1      417.61      391.81     22.71 o
  -8   3   1        1.20        1.85      1.48 o
  -7   3   1      393.57      344.71     12.22 o
  -6   3   1      851.74      647.06    123.00 o
  -5   3   1        5.53        7.06      4.16 o
  -4   3   1       17.34       17.23      7.26 o
  -3   3   1      407.17      399.82     23.26 o
  -2   3   1       15.08       11.62      1.91 o
  -1   3   1      515.17      493.29     12.85 o
   0   3   1     4632.96     4518.84     51.04 o
   1   3   1        9.44        7.35      1.15 o
   2   3   1      632.28      656.04     28.77 o
   3   3   1     1081.73     1062.64     38.87 o
   4   3   1      544.94      566.91     40.94 o
   5   3   1       45.73       47.71     12.77 o
   6   3   1      531.90      480.78     43.06 o
   7   3   1        0.02        0.28      1.31 o
   8   3   1       30.52       31.91      5.64 o
   9   3   1       80.72       74.70      9.70 o
  10   3   1      123.57      127.14     14.18 o
  11   3   1      181.10      141.19     29.03 o
  12   3   1        4.78       -1.84      2.52 o
  13   3   1        3.32        2.90      5.03 o
  14   3   1        0.39       -4.06      5.32 o
  15   3   1        9.46        8.81     12.29 o
 -14   4   1       46.27       58.94     19.74 o
 -13   4   1       95.99      134.90     30.68 o
 -12   4   1        0.06       -2.71      5.52 o
 -11   4   1       49.26       53.71     17.90 o
 -10   4   1        6.31        8.52      8.13 o
  -9   4   1       72.58       75.68     19.94 o
  -8   4   1       12.01        9.19      7.45 o
  -7   4   1      395.52      403.36     41.61 o
  -6   4   1       88.43       68.81     15.39 o
  -5   4   1      610.18      624.97     46.84 o
  -4   4   1      135.17      115.17     14.50 o
  -3   4   1       94.93      106.64     13.22 o
  -2   4   1       10.50        9.49      1.99 o
  -1   4   1        4.10        4.81      1.66 o
   0   4   1        3.11        1.49      1.06 o
   1   4   1       62.29       56.23      5.23 o
   2   4   1      228.60      243.96     16.50 o
   3   4   1      114.89      117.57     14.30 o
   4   4   1       54.63       53.89      9.83 o
   5   4   1       81.31       85.26     17.81 o
   6   4   1        8.66        6.19      5.32 o
   7   4   1      327.45      372.68     41.90 o
   8   4   1       75.39       84.77     20.71 o
   9   4   1       13.74       20.90     13.45 o
  10   4   1       39.49       42.48     15.77 o
  11   4   1       26.11       16.55     12.10 o
  12   4   1       53.12       47.90     17.32 o
  13   4   1        1.84        0.87      7.94 o
  14   4   1       11.64       12.77     13.55 o
 -12   5   1        6.31       -0.48      9.39 o
 -11   5   1        3.38        0.10      6.10 o
 -10   5   1       57.68       63.58     20.32 o
  -9   5   1      243.36      261.87     38.71 o
  -8   5   1        9.51        7.35      5.71 o
  -7   5   1      100.59      121.26     24.00 o
  -6   5   1       54.94       43.45     12.29 o
  -5   5   1      126.99      144.58     23.71 o
  -4   5   1      472.99      481.85     26.76 o
  -3   5   1      548.59      551.18     27.40 o
  -2   5   1       65.77       70.66      9.50 o
  -1   5   1        0.00       -0.57      2.18 o
   0   5   1       98.59      105.06     10.41 o
   1   5   1       40.11       45.47      7.24 o
   2   5   1       70.45       68.39      9.30 o
   3   5   1       20.66       20.86      5.05 o
   4   5   1       67.95       78.05     10.96 o
   5   5   1        0.00       10.74      9.29 o
   6   5   1      441.55      480.87     48.29 o
   7   5   1      111.59      128.03     26.03 o
   8   5   1       83.83       88.16     23.13 o
   9   5   1      266.86      227.61     36.97 o
  10   5   1       13.30        0.39      5.52 o
  11   5   1       14.17       18.00     13.94 o
  12   5   1       11.84       13.65     11.32 o
  -9   6   1        0.96      -15.58      9.87 o
  -8   6   1       67.14       62.61     18.19 o
  -7   6   1       47.43       65.42     18.97 o
  -6   6   1       55.46       49.40     11.55 o
  -5   6   1       16.12       25.36     11.32 o
  -4   6   1        3.50        0.24      4.12 o
  -3   6   1      129.03      141.79     20.86 o
  -2   6   1      104.44      131.76     19.44 o
  -1   6   1      201.90      195.74     23.97 o
   0   6   1        8.20        6.20      1.88 o
   1   6   1       14.36       13.35      5.73 o
   2   6   1       43.71       54.25     12.98 o
   3   6   1       16.10       26.45     10.56 o
   4   6   1       24.92       32.52      8.55 o
   5   6   1       14.12       11.82      5.52 o
   6   6   1        6.87        1.55      4.31 o
   7   6   1        8.97       15.26      6.77 o
   8   6   1        4.20       -0.77      5.32 o
   9   6   1       26.48       25.94     12.58 o
  -3   7   1        0.08        7.33      5.76 o
  -2   7   1       19.34       14.72      5.04 o
  -1   7   1        1.20        2.88      4.62 o
   0   7   1       10.30       16.95      6.62 o
   1   7   1        0.02       -0.09      2.59 o
   2   7   1        8.01       13.83      8.04 o
   3   7   1        3.92        3.08      4.76 o
 -17   0   2      256.95      274.36     42.87 o
 -16   0   2       90.55      115.16     27.29 o
 -15   0   2      350.44      360.78     46.74 o
 -14   0   2      431.28      467.13     51.10 o
 -13   0   2      128.14      144.97     27.39 o
 -12   0   2     1498.68     1453.66     83.23 o
 -11   0   2      311.81      319.45     37.74 o
 -10   0   2     1101.74     1171.07     67.26 o
  -9   0   2     1796.37     1744.76     78.19 o
  -8   0   2      122.28      135.87     20.81 o
  -7   0   2      582.76      644.04     41.81 o
  -6   0   2     2259.97     2178.31     71.32 o
  -5   0   2      669.91      698.76     25.93 o
  -4   0   2     1879.66     1978.52     39.58 o
  -3   0   2      254.55      235.28     12.35 o
   2   0   2     9700.73     7696.19    326.76 o
   3   0   2     2693.72     2396.35     67.86 o
   4   0   2     1778.13     1709.05     28.76 o
   5   0   2       50.22       67.00      8.54 o
   6   0   2       14.28        2.63      9.63 o
   7   0   2      490.97      472.36     38.03 o
   8   0   2      179.40       25.30     96.58 o
   9   0   2        2.08        5.32      7.16 o
  10   0   2     4373.69     4239.71    135.87 o
  11   0   2      759.38      750.78     60.29 o
  12   0   2       55.43       39.19     13.55 o
  13   0   2       61.96       51.10     16.06 o
  14   0   2      261.81      260.91     39.87 o
  15   0   2      268.89      275.91     42.29 o
  16   0   2      549.73      616.55     64.94 o
  17   0   2       58.80       61.55     22.26 o
 -17   1   2       51.35       49.71     13.70 o
 -16   1   2        0.11       -4.41      2.70 o
 -15   1   2       76.20       68.04     14.47 o
 -14   1   2        4.99        1.27      2.84 o
 -13   1   2      782.09      752.15     43.62 o
 -12   1   2        1.78        2.16      2.76 o
 -11   1   2      417.82      418.86     29.37 o
 -10   1   2       71.18       64.26     10.37 o
  -9   1   2      366.75      343.01     23.93 o
  -8   1   2       59.50       72.39      9.92 o
  -7   1   2      120.09      124.95     12.48 o
  -6   1   2      759.44      815.51     17.10 o
  -5   1   2     5255.25     5292.16     93.70 o
  -4   1   2      226.25      223.43      9.22 o
  -3   1   2     1967.56     1900.47     24.98 o
  -2   1   2      556.32      579.54     12.91 o
  -1   1   2     1300.12     1316.69     18.44 o
   0   1   2      619.44      622.53     11.64 o
   1   1   2     2361.77     2429.73     45.07 o
   2   1   2     2794.37     2840.82     37.83 o
   3   1   2      475.55      449.14     15.55 o
   4   1   2     1455.49     1435.80     35.46 o
   5   1   2     1175.33     1159.99     45.40 o
   6   1   2      258.71      301.45     15.16 o
   7   1   2      540.44      534.36     20.76 o
   8   1   2     1195.17     1145.89     33.84 o
   9   1   2      221.85      243.27     15.23 o
  10   1   2      128.25      116.96     11.10 o
  11   1   2       57.73       58.70     14.85 o
  12   1   2      395.77      405.01     32.26 o
  13   1   2        3.52       -0.50      5.04 o
  14   1   2       25.46       14.88      7.65 o
  15   1   2       91.51       86.24     16.21 o
  16   1   2        1.57       -6.24     15.58 o
 -17   2   2       18.25       33.10     15.77 o
 -16   2   2        0.92       -1.10      3.18 o
 -15   2   2        0.15        2.06      5.61 o
 -14   2   2      137.84      137.17     19.29 o
 -13   2   2        0.01       -1.39      4.22 o
 -12   2   2      174.75      153.99     18.16 o
 -11   2   2       97.88      105.50     14.25 o
 -10   2   2      236.27      223.64     19.78 o
  -9   2   2      225.50      230.36     19.17 o
  -8   2   2       44.23       60.32      9.03 o
  -7   2   2      697.41      767.23     23.23 o
  -6   2   2       96.88       86.95      7.10 o
  -5   2   2       30.49       25.68      3.53 o
  -4   2   2      743.87      756.69     22.51 o
  -3   2   2      289.10      300.52     10.88 o
  -2   2   2      160.37      133.94      8.89 o
  -1   2   2       15.91       28.09      3.19 o
   0   2   2     2259.82     2294.67     28.67 o
   1   2   2     2293.73     2224.79     25.83 o
   2   2   2       11.22        6.45      2.11 o
   3   2   2       48.06       52.81      5.01 o
   4   2   2      779.58      776.84     22.60 o
   5   2   2      655.45      674.37     24.12 o
   6   2   2      755.50      762.09     28.80 o
   7   2   2      120.93      112.55     12.23 o
   8   2   2        1.25       -1.54      1.66 o
   9   2   2        1.44       -2.95      2.70 o
  10   2   2      257.04      245.67     21.85 o
  11   2   2      118.11      152.84     18.42 o
  12   2   2       53.69       52.40     11.37 o
  13   2   2        0.34       -2.99      3.22 o
  14   2   2        1.62        2.61      1.96 o
  15   2   2       74.10       86.71     25.55 o
  16   2   2       49.81       49.45     20.81 o
 -16   3   2       33.07       24.58     13.84 o
 -15   3   2      118.03      114.10     30.00 o
 -14   3   2        6.15        3.77      7.16 o
 -13   3   2      123.22      108.00     25.84 o
 -12   3   2        0.16       -1.16      4.84 o
 -11   3   2       66.18       58.25      9.70 o
 -10   3   2       22.36        8.93      2.76 o
  -9   3   2      155.98      147.58     14.13 o
  -8   3   2      166.55      153.61      9.94 o
  -7   3   2       76.62       80.03      8.35 o
  -6   3   2       42.55       41.22      5.23 o
  -5   3   2     1013.13     1021.27     36.44 o
  -4   3   2       28.63       29.58      3.94 o
  -3   3   2      157.52      136.15      7.60 o
  -2   3   2     1568.04     1616.85     30.86 o
  -1   3   2      235.81      269.22      9.83 o
   0   3   2      812.46      895.45     17.13 o
   1   3   2      150.30      187.83      7.01 o
   2   3   2      108.26      122.59     12.76 o
   3   3   2     2055.64     2039.30     55.03 o
   4   3   2      256.36      232.16     27.00 o
   5   3   2      128.66      133.94     21.97 o
   6   3   2      126.83      114.78      8.03 o
   7   3   2       43.25       45.73      6.21 o
   8   3   2       20.41       17.44      3.98 o
   9   3   2      550.76      549.82     27.89 o
  10   3   2       75.91       65.73     10.48 o
  11   3   2       10.49       -1.35      7.06 o
  12   3   2        2.07       -3.87      7.74 o
  13   3   2       18.51       12.10     11.32 o
  14   3   2       43.02       47.90     19.55 o
  15   3   2        7.16       10.55     12.97 o
 -14   4   2       39.19       42.48     15.77 o
 -13   4   2       55.25       84.48     24.48 o
 -12   4   2        5.45       -6.58      7.65 o
 -11   4   2      287.01      268.36     40.94 o
 -10   4   2       59.61       55.36     16.84 o
  -9   4   2        3.58        9.00      6.87 o
  -8   4   2      755.86      744.49     59.90 o
  -7   4   2      297.42      282.97     34.94 o
  -6   4   2      110.73       93.87     19.35 o
  -5   4   2      246.19      226.16     27.68 o
  -4   4   2       51.52       49.47      9.54 o
  -3   4   2      523.45      501.24     12.57 o
  -2   4   2     1160.43     1196.18     25.52 o
  -1   4   2      598.06      582.98     16.11 o
   0   4   2      222.88      219.10      9.44 o
   1   4   2       59.14       52.21      4.16 o
   2   4   2       19.00       15.36      3.78 o
   3   4   2       61.07       61.48     10.28 o
   4   4   2        2.20       -0.79      2.18 o
   5   4   2        0.86        2.71      2.42 o
   6   4   2       80.51       79.07     18.39 o
   7   4   2        3.26        4.55      3.29 o
   8   4   2       93.31       60.87     16.45 o
   9   4   2      331.00      364.65     45.97 o
  10   4   2       33.35       27.87     14.81 o
  11   4   2      151.09      159.87     33.29 o
  12   4   2        6.10        0.10     11.71 o
  13   4   2       23.11       21.87     13.35 o
  14   4   2       58.03       96.00     28.36 o
 -12   5   2        0.09      -25.36     13.26 o
 -11   5   2        4.69       12.58      7.84 o
 -10   5   2      137.53      161.90     31.55 o
  -9   5   2       20.09        8.81      6.29 o
  -8   5   2       16.71        1.35      4.55 o
  -7   5   2       84.99       96.48     21.58 o
  -6   5   2       28.96       31.26     10.65 o
  -5   5   2      129.35      141.29     23.32 o
  -4   5   2       72.22       67.77      9.90 o
  -3   5   2      190.40      203.75     16.45 o
  -2   5   2       68.26       80.83      9.97 o
  -1   5   2      643.68      657.29     26.85 o
   0   5   2        7.65        3.42      3.38 o
   1   5   2      213.29      223.38     16.99 o
   2   5   2       16.76       14.41      4.84 o
   3   5   2        9.29       15.33      5.02 o
   4   5   2       37.33       41.41      8.39 o
   5   5   2      667.77      745.17     59.42 o
   6   5   2        0.50        8.71      9.10 o
   7   5   2      208.22      235.07     35.71 o
   8   5   2       72.17       62.61     18.29 o
   9   5   2        3.43       -8.32     10.26 o
  10   5   2        5.94       11.03      2.03 o
  11   5   2       33.40       66.19     21.68 o
  12   5   2        1.86       -1.16      8.81 o
  -9   6   2       40.90       51.77     17.32 o
  -8   6   2        2.76        9.19      1.84 o
  -7   6   2       10.19       14.90      9.48 o
  -6   6   2       33.53       19.84     10.06 o
  -5   6   2       10.34        8.52      6.00 o
  -4   6   2        0.00        4.48      5.27 o
  -3   6   2       33.33       29.18      9.75 o
  -2   6   2        0.05       -3.32      3.94 o
  -1   6   2        1.35        2.01      4.92 o
   0   6   2        9.28        6.59      4.53 o
   1   6   2      159.80      169.20     22.23 o
   2   6   2       28.83       30.46      9.39 o
   3   6   2      401.25      459.84     37.26 o
   4   6   2       56.44       45.82     10.95 o
   5   6   2       12.61        3.63      2.61 o
   6   6   2        1.75        0.63      4.60 o
   7   6   2       22.20       13.17      4.93 o
   8   6   2        0.13       -1.74      7.74 o
  -3   7   2       10.96        9.93      5.68 o
  -2   7   2        1.28        0.73      4.31 o
  -1   7   2       36.08       46.19     12.20 o
   0   7   2        6.07        9.02      3.75 o
   1   7   2       44.18       38.23     11.29 o
   2   7   2       18.29       19.71      7.75 o
 -17   1   3      109.59      112.85     19.50 o
 -16   1   3      110.71      128.21     19.81 o
 -15   1   3       13.55       12.07      4.19 o
 -14   1   3      630.11      627.47     41.47 o
 -13   1   3       95.78       91.68     15.23 o
 -12   1   3      259.70      266.29     24.51 o
 -11   1   3     1100.81     1096.35     47.90 o
 -10   1   3      111.82      112.29     14.58 o
  -9   1   3      103.19      110.78     13.50 o
  -8   1   3     2504.16     2684.88    130.89 o
  -7   1   3       80.54       81.33     10.32 o
  -6   1   3     6738.36     6915.33     76.00 o
  -5   1   3        0.07       -0.15      1.13 o
  -4   1   3      110.30       96.24      5.55 o
  -3   1   3      538.57      608.51     13.51 o
  -2   1   3     9360.99     8939.28     54.60 o
  -1   1   3     7007.08     6770.93     68.07 o
   0   1   3    23508.47    20881.61    428.40 o
   1   1   3     1085.36     1101.11     24.07 o
   2   1   3     2544.94     2075.67    225.87 o
   3   1   3     1210.53     1236.48     34.65 o
   4   1   3        0.31        1.97      1.78 o
   5   1   3      503.13      561.88     20.37 o
   6   1   3      512.22      421.26     18.30 o
   7   1   3      230.22      256.02     14.97 o
   8   1   3      977.96      972.47     32.57 o
   9   1   3     1040.08     1027.54     33.75 o
  10   1   3      265.10      248.68     18.02 o
  11   1   3       96.04       84.13     13.65 o
  12   1   3       29.15       18.05      5.98 o
  13   1   3       31.66       28.99      8.89 o
  14   1   3      161.25      174.00     23.70 o
  15   1   3      152.79      127.26     20.24 o
  16   1   3       42.87       47.60     11.75 o
 -17   2   3       68.85       70.55     23.61 o
 -16   2   3      168.16      171.75     22.99 o
 -15   2   3       40.14       47.89     10.67 o
 -14   2   3        4.36        1.69      4.13 o
 -13   2   3        4.59        4.33      3.14 o
 -12   2   3      103.45       93.87     14.49 o
 -11   2   3      338.68      294.21     24.69 o
 -10   2   3      490.46      484.30     30.02 o
  -9   2   3     1310.19     1303.88     46.00 o
  -8   2   3      225.30      226.75     18.11 o
  -7   2   3      447.22      456.94     18.57 o
  -6   2   3       17.90       30.93      4.49 o
  -5   2   3     1076.60     1079.43     31.69 o
  -4   2   3     1093.43     1105.84     30.55 o
  -3   2   3      861.68      828.05     19.45 o
  -2   2   3     4260.21     4062.80     49.07 o
  -1   2   3      662.00      567.08     13.72 o
   0   2   3      375.62      368.77     11.38 o
   1   2   3      440.95      500.26     13.78 o
   2   2   3       34.19       26.59      3.64 o
   3   2   3        2.50        6.19      3.77 o
   4   2   3     1658.26     1717.54     38.22 o
   5   2   3     1697.96     1653.51     41.16 o
   6   2   3       98.99       93.41     10.72 o
   7   2   3      157.50      175.55     15.92 o
   8   2   3      132.03      138.12     14.90 o
   9   2   3       16.07       15.88      5.57 o
  10   2   3      263.82      246.92     22.58 o
  11   2   3        2.28       -4.40      5.68 o
  12   2   3      407.22      350.74     29.82 o
  13   2   3       66.66       78.37     14.33 o
  14   2   3        6.74        4.47      4.11 o
  15   2   3        6.24        7.74      9.97 o
  16   2   3       92.97       80.03     24.19 o
 -16   3   3        0.27        0.39      4.55 o
 -15   3   3       81.31      100.16     27.77 o
 -14   3   3      102.91      100.55     26.90 o
 -13   3   3        6.54        8.81      9.19 o
 -12   3   3      148.66      148.35     17.49 o
 -11   3   3       40.71       29.11      6.85 o
 -10   3   3       25.84       19.87      5.66 o
  -9   3   3       90.06       89.92     11.01 o
  -8   3   3        7.85       10.11      5.61 o
  -7   3   3      104.60      107.13     12.15 o
  -6   3   3      242.93      247.29     14.71 o
  -5   3   3      148.09      155.97     11.22 o
  -4   3   3        6.10        5.68      1.77 o
  -3   3   3      171.82      180.75     15.69 o
  -2   3   3       72.34       69.24      5.72 o
  -1   3   3      697.87      787.85     17.65 o
   0   3   3      222.00      256.49      9.58 o
   1   3   3     1917.52     2016.36     30.04 o
   2   3   3       68.74       75.01      5.70 o
   3   3   3      211.32      230.27     18.85 o
   4   3   3      597.44      575.81     43.94 o
   5   3   3      370.74      368.69     14.51 o
   6   3   3        1.86        2.88      1.31 o
   7   3   3     1529.62     1583.28     55.89 o
   8   3   3      130.37      120.61     12.47 o
   9   3   3        0.04        1.76      2.32 o
  10   3   3      588.02      593.68     32.53 o
  11   3   3      134.74      134.90     29.90 o
  12   3   3       53.62       46.16     16.84 o
  13   3   3      161.03      191.23     38.03 o
  14   3   3       59.07       60.10     21.10 o
  15   3   3       43.09       66.19     22.55 o
 -14   4   3        5.84       -3.10      5.90 o
 -13   4   3       75.38       93.97     24.58 o
 -12   4   3       39.04       45.97     17.03 o
 -11   4   3      142.11      131.81     27.58 o
 -10   4   3       22.62       13.84      9.00 o
  -9   4   3        0.03       -0.87      7.35 o
  -8   4   3      224.82      219.29     31.55 o
  -7   4   3       55.82       71.52     17.23 o
  -6   4   3      369.70      385.55     39.19 o
  -5   4   3      545.20      414.85     66.48 o
  -4   4   3      244.15      245.39      9.61 o
  -3   4   3       26.59       27.80      3.99 o
  -2   4   3      138.64      147.02      9.48 o
  -1   4   3      225.74      219.44     10.13 o
   0   4   3        0.41        0.96      1.11 o
   1   4   3        0.02        0.17      0.86 o
   2   4   3       26.78       28.33      5.24 o
   3   4   3      362.76      376.40     26.61 o
   4   4   3      101.86       93.58     18.77 o
   5   4   3      280.05      305.62     35.81 o
   6   4   3        0.32       -3.68      6.77 o
   7   4   3       28.78       24.48     10.45 o
   8   4   3       23.08       32.23     13.45 o
   9   4   3       18.77       23.03     11.61 o
  10   4   3       29.38       23.03     11.71 o
  11   4   3       13.80        8.13      4.16 o
  12   4   3        1.16       -1.45      9.39 o
  13   4   3       11.47       21.48     14.13 o
 -12   5   3        0.04       -5.71     10.26 o
 -11   5   3      102.15       90.68     23.90 o
 -10   5   3        0.02       -8.13      4.94 o
  -9   5   3       34.25       22.94      8.23 o
  -8   5   3        3.59        4.16      2.13 o
  -7   5   3        1.84        2.13      4.35 o
  -6   5   3        1.74        0.29      5.81 o
  -5   5   3        6.06        7.35      2.13 o
  -4   5   3      161.59      145.49     14.45 o
  -3   5   3       57.52       52.77      8.15 o
  -2   5   3       54.15       61.65      8.72 o
  -1   5   3       42.38       38.60      5.02 o
   0   5   3       17.68       18.08      4.31 o
   1   5   3       27.45       27.78      6.06 o
   2   5   3       67.14       56.01      8.58 o
   3   5   3      118.82      140.59     14.49 o
   4   5   3      214.79      212.35     18.65 o
   5   5   3       53.74       45.48     15.29 o
   6   5   3      131.24      132.39     26.03 o
   7   5   3      179.74      167.61     31.65 o
   8   5   3        9.69       21.97     10.26 o
   9   5   3        2.73        2.71      3.77 o
  10   5   3       21.61       18.29     10.35 o
  11   5   3        4.83        0.58      9.10 o
  -9   6   3      100.26      106.45     25.55 o
  -8   6   3       23.57       28.65     13.45 o
  -7   6   3      130.99      136.31     19.23 o
  -6   6   3       15.79       15.87      8.13 o
  -5   6   3      108.84      112.65     25.26 o
  -4   6   3        6.30        5.69      2.66 o
  -3   6   3       25.86       37.13     10.74 o
  -2   6   3        8.90        7.10      3.89 o
  -1   6   3      197.71      186.90     23.48 o
   0   6   3       46.15       39.05     10.16 o
   1   6   3      158.00      159.66     21.81 o
   2   6   3       64.43       73.85     14.42 o
   3   6   3       14.15       15.88      7.59 o
   4   6   3       39.00       40.25     11.66 o
   5   6   3        1.14        3.57      3.48 o
   6   6   3        2.06        0.69      3.51 o
   7   6   3        1.39        2.02      4.20 o
   8   6   3       20.79       22.06     11.23 o
  -3   7   3       16.44       18.20      7.15 o
  -2   7   3        9.74       15.93      6.97 o
  -1   7   3        0.28        3.32      8.32 o
   0   7   3       13.25       16.38      6.39 o
   1   7   3       17.18       17.92      7.03 o
 -18   0   4      312.65      368.04     51.48 o
 -17   0   4       41.65       52.16     20.32 o
 -16   0   4       20.15       14.23      7.16 o
 -15   0   4        1.00       -4.94     10.26 o
 -14   0   4      156.79      162.87     29.42 o
 -13   0   4      908.62      947.62     69.48 o
 -12   0   4      218.76      211.94     31.26 o
 -11   0   4      486.08      490.84     45.29 o
 -10   0   4       33.62       18.20     10.02 o
  -9   0   4      741.82      752.97     24.27 o
  -8   0   4     1267.94      544.60    563.71 o
  -7   0   4      562.91      166.81    292.21 o
  -6   0   4      294.69       76.73    153.39 o
  -5   0   4      403.09      411.34     20.97 o
  -4   0   4     1045.05      935.86     35.23 o
  -3   0   4        2.48        2.46      1.63 o
  -2   0   4    29910.85    26751.94    694.55 o
  -1   0   4     1220.53      308.54    219.15 o
   0   0   4       20.46       28.94      7.74 o
   1   0   4     6307.32     6550.99    174.15 o
   2   0   4     1018.57      999.98     39.19 o
   3   0   4      744.77      221.98    318.58 o
   4   0   4    10547.56    10123.86    499.21 o
   5   0   4      357.30      316.11     17.35 o
   6   0   4      297.85      394.36     34.74 o
   7   0   4     1929.99     2049.98     83.42 o
   8   0   4       41.25        4.70     19.11 o
   9   0   4     1780.78     1809.79     87.77 o
  10   0   4     2129.82     2034.21     99.48 o
  11   0   4       99.14       99.48     22.74 o
  12   0   4      234.93      216.00     34.55 o
  13   0   4      344.22      321.78     44.81 o
  14   0   4      140.43      148.55     31.36 o
  15   0   4        6.74       12.87      6.58 o
  16   0   4       14.55       -2.32      9.58 o
 -17   1   4       67.72       64.51     14.26 o
 -16   1   4      116.99      138.83     20.94 o
 -15   1   4      152.34      160.27     21.77 o
 -14   1   4       18.04       20.02      8.49 o
 -13   1   4      153.72      176.22     20.79 o
 -12   1   4      464.41      482.87     33.21 o
 -11   1   4      281.86      290.92     24.75 o
 -10   1   4      119.28      126.24     15.49 o
  -9   1   4      738.33      756.06     36.28 o
  -8   1   4       92.45       91.07     11.65 o
  -7   1   4      661.78      682.82     30.74 o
  -6   1   4     1117.50     1074.60     36.61 o
  -5   1   4      301.76      350.88     12.62 o
  -4   1   4      963.41     1016.36     19.36 o
  -3   1   4     4943.46     5020.37     70.40 o
  -2   1   4    35007.82    30294.44    207.41 o
  -1   1   4     7901.85     7597.58     93.27 o
   0   1   4     7222.84     6994.87     84.26 o
   1   1   4      234.63      246.48      9.94 o
   2   1   4     1085.22      970.90     26.34 o
   3   1   4      815.23      779.78     28.82 o
   4   1   4       12.51        8.53      3.04 o
   5   1   4      925.47     1025.98     28.91 o
   6   1   4       27.48       24.73      4.39 o
   7   1   4        1.53        1.96      2.22 o
   8   1   4        5.67        8.75      2.46 o
   9   1   4      715.94      687.81     24.92 o
  10   1   4      157.13      152.17     18.82 o
  11   1   4       74.82       51.32     10.32 o
  12   1   4      393.20      357.00     31.45 o
  13   1   4      158.65      160.35     21.90 o
  14   1   4       83.72       94.09     18.06 o
  15   1   4       47.29       52.48     12.72 o
  16   1   4       68.97       81.38     16.86 o
 -17   2   4        5.66       13.65     12.87 o
 -16   2   4        3.44        5.88      4.06 o
 -15   2   4        8.66        9.11      5.61 o
 -14   2   4      180.98      207.95     23.33 o
 -13   2   4        1.31        2.21      2.24 o
 -12   2   4      300.52      299.77     25.96 o
 -11   2   4      103.87       94.99     13.71 o
 -10   2   4       12.35       12.63      4.57 o
  -9   2   4       43.34       37.40      5.72 o
  -8   2   4      852.43      855.81     27.12 o
  -7   2   4      730.83      807.13     26.63 o
  -6   2   4      257.23      246.90     13.57 o
  -5   2   4      355.30      368.85     20.02 o
  -4   2   4      274.87      265.84     16.29 o
  -3   2   4        2.08        2.28      1.30 o
  -2   2   4     3339.35     3336.31     46.09 o
  -1   2   4      616.22      623.18     14.93 o
   0   2   4      397.12      379.68     14.58 o
   1   2   4        6.10        4.43      1.20 o
   2   2   4        0.02        2.57      1.37 o
   3   2   4      858.99      876.10     49.74 o
   4   2   4      626.62      606.90     25.36 o
   5   2   4      429.45      421.91     22.59 o
   6   2   4       37.95       39.88      7.34 o
   7   2   4      484.82      482.77     27.65 o
   8   2   4       18.28        9.38      4.02 o
   9   2   4     1180.75     1205.04     48.89 o
  10   2   4      213.65      225.94     22.27 o
  11   2   4       90.53       81.46     13.85 o
  12   2   4        2.26        2.40      2.50 o
  13   2   4        0.47        0.13      9.24 o
  14   2   4      159.20      159.18     22.64 o
  15   2   4        0.00       -2.61      6.39 o
 -16   3   4       24.21       14.61      7.84 o
 -15   3   4        2.32       -3.39      9.39 o
 -14   3   4        8.03        9.00     10.55 o
 -13   3   4       35.41       32.03     15.97 o
 -12   3   4      213.17      211.16     20.73 o
 -11   3   4      210.97      222.57     20.35 o
 -10   3   4       28.76       23.53      7.60 o
  -9   3   4      651.84      649.41     31.85 o
  -8   3   4        1.28        1.68      1.51 o
  -7   3   4      726.44      768.88     29.67 o
  -6   3   4      208.61      202.97     14.73 o
  -5   3   4      394.51      380.97     20.31 o
  -4   3   4       56.46       68.84      8.41 o
  -3   3   4      264.21      282.89     19.77 o
  -2   3   4       82.01       79.58      8.29 o
  -1   3   4       51.41       44.77      4.36 o
   0   3   4       39.74       33.60      3.63 o
   1   3   4      110.72      125.00      7.98 o
   2   3   4      784.45      767.66     21.24 o
   3   3   4       64.99       62.30      6.00 o
   4   3   4      337.50      310.98     11.55 o
   5   3   4      270.48      286.45     15.95 o
   6   3   4      260.81      264.58     16.79 o
   7   3   4      162.18      159.11     14.39 o
   8   3   4       47.03       40.96      7.83 o
   9   3   4      156.74      136.26     15.50 o
  10   3   4        0.54       -3.87      6.68 o
  11   3   4       49.64       39.97     15.68 o
  12   3   4        3.22       -2.71      6.87 o
  13   3   4       41.74       24.39     13.16 o
  14   3   4       33.68       15.29     12.00 o
 -14   4   4        8.41       10.94     11.61 o
 -13   4   4        9.73       18.19     11.03 o
 -12   4   4       69.53       61.84     21.19 o
 -11   4   4        2.69        2.61      5.13 o
 -10   4   4        5.39       -6.39      5.03 o
  -9   4   4        5.87       11.71      7.74 o
  -8   4   4      204.94      189.20     29.52 o
  -7   4   4      206.11      216.10     30.58 o
  -6   4   4     1075.84     1084.85     65.32 o
  -5   4   4      166.54      174.68     24.97 o
  -4   4   4      330.09      326.86     13.27 o
  -3   4   4      188.37      187.27     11.35 o
  -2   4   4      114.88      103.96      8.21 o
  -1   4   4       61.32       63.64      5.63 o
   0   4   4     1142.32     1166.24     23.45 o
   1   4   4       84.21       85.25      6.96 o
   2   4   4      155.94      144.55      9.27 o
   3   4   4      611.58      644.46     29.22 o
   4   4   4      138.56      135.19     23.52 o
   5   4   4        4.02       10.45      7.06 o
   6   4   4        3.58        9.39      4.55 o
   7   4   4      509.64      548.23     53.23 o
   8   4   4      368.32      354.39     45.00 o
   9   4   4       12.24       27.97     11.90 o
  10   4   4        6.66        4.45      4.06 o
  11   4   4       16.72       14.03      8.52 o
  12   4   4        0.07        1.06      8.52 o
  13   4   4        2.75       -3.48      9.87 o
 -12   5   4       35.35       40.55     15.29 o
 -11   5   4        2.01       -2.52      6.00 o
 -10   5   4        5.29        0.29      5.90 o
  -9   5   4        9.45       -1.35      7.65 o
  -8   5   4       42.11       34.65     12.97 o
  -7   5   4      142.24      161.61     28.45 o
  -6   5   4       11.33       15.97      7.65 o
  -5   5   4       14.09       12.58      7.94 o
  -4   5   4      341.08      351.72     22.37 o
  -3   5   4       15.56       15.26      4.46 o
  -2   5   4        5.65        5.29      1.73 o
  -1   5   4      104.65      112.64     11.58 o
   0   5   4       10.82       15.59      3.77 o
   1   5   4        6.72       10.45      3.79 o
   2   5   4       19.41       16.07      4.94 o
   3   5   4       44.35       52.32      9.11 o
   4   5   4       37.90       41.92      9.58 o
   5   5   4       25.63       30.19     11.61 o
   6   5   4      167.47      195.29     32.23 o
   7   5   4        0.18       -7.16      7.55 o
   8   5   4       47.38       50.13     18.58 o
   9   5   4       75.84       74.71     23.52 o
  10   5   4        1.39        3.58      5.42 o
  11   5   4       13.92        4.45      5.61 o
  -9   6   4       19.49       25.55     13.94 o
  -8   6   4       27.91       37.94     13.74 o
  -7   6   4        8.94        8.58      4.06 o
  -6   6   4        1.53       -2.42      5.61 o
  -5   6   4        0.03       -4.35      4.65 o
  -4   6   4       33.22       28.67      8.36 o
  -3   6   4        0.19       -2.95      3.39 o
  -2   6   4        0.01        1.17      3.92 o
  -1   6   4       13.10       10.81      5.35 o
   0   6   4       32.75       33.75      9.03 o
   1   6   4      241.48      267.73     27.88 o
   2   6   4       36.20       39.42     11.32 o
   3   6   4      121.34      123.74     19.40 o
   4   6   4       66.91       74.06     14.02 o
   5   6   4        2.55       -0.26      4.69 o
   6   6   4       12.40        8.89      4.06 o
   7   6   4        0.11        2.48      5.66 o
   8   6   4        3.73        1.06      6.48 o
  -2   7   4       16.98       16.48      7.28 o
  -1   7   4        0.16        1.66      3.39 o
   0   7   4       54.72       70.43     15.75 o
 -17   1   5        0.21       -8.35     13.45 o
 -16   1   5        9.50        8.06     10.69 o
 -15   1   5       22.42       36.30      9.95 o
 -14   1   5      132.23      148.36     20.32 o
 -13   1   5       23.19       24.00      7.73 o
 -12   1   5      136.13      136.38     17.74 o
 -11   1   5       76.73       74.04     12.42 o
 -10   1   5      538.95      136.74    165.68 o
  -9   1   5      193.98       32.98     53.99 o
  -8   1   5      120.33      126.61     14.23 o
  -7   1   5     1621.39     1612.03     48.65 o
  -6   1   5     1637.44     1589.42     46.23 o
  -5   1   5       38.28       43.56      5.43 o
  -4   1   5     1161.28     1233.81     38.13 o
  -3   1   5     1670.66     1764.66     31.72 o
  -2   1   5      193.16      196.95      9.14 o
  -1   1   5     9132.28     8923.46     86.47 o
   0   1   5     9513.65     9241.98    179.12 o
   1   1   5      166.99      183.41     10.93 o
   2   1   5      318.47      318.87     19.26 o
   3   1   5      447.68      459.29     36.77 o
   4   1   5     1709.26     1807.39     49.74 o
   5   1   5      425.26      407.91     24.29 o
   6   1   5      305.47      291.58     21.45 o
   7   1   5       13.25       14.88      3.76 o
   8   1   5      919.62      816.58     29.10 o
   9   1   5      230.51      221.99     15.37 o
  10   1   5      740.40      760.76     43.24 o
  11   1   5      152.42      121.54     18.08 o
  12   1   5        3.59        4.17      4.02 o
  13   1   5       12.71        5.43      3.12 o
  14   1   5       39.86       41.74     12.37 o
  15   1   5        1.56        1.03      5.18 o
 -17   2   5      124.86      112.07     30.39 o
 -16   2   5      177.00      218.32     26.13 o
 -15   2   5        6.86        6.05      8.76 o
 -14   2   5        4.59       11.49      5.35 o
 -13   2   5      377.00      435.30     33.13 o
 -12   2   5      267.75      266.71     24.87 o
 -11   2   5      236.89      231.39     22.46 o
 -10   2   5       87.26       74.32     11.92 o
  -9   2   5        7.51        8.90      2.50 o
  -8   2   5       84.65       93.16     12.23 o
  -7   2   5      128.92      141.40     14.34 o
  -6   2   5       16.63       14.32      6.10 o
  -5   2   5      326.49      308.31     19.88 o
  -4   2   5      551.93      588.40     25.90 o
  -3   2   5        5.76        4.16      2.90 o
  -2   2   5      187.97      186.97     11.22 o
  -1   2   5      149.49      160.77      8.67 o
   0   2   5     2233.25     2393.24     72.06 o
   1   2   5        0.18        0.52      0.88 o
   2   2   5      173.15      181.87     14.73 o
   3   2   5      779.93      747.49     48.00 o
   4   2   5       62.66       51.29     13.26 o
   5   2   5       60.39       47.08      7.81 o
   6   2   5      793.84      777.14     34.42 o
   7   2   5      191.18      187.04     17.85 o
   8   2   5       30.21       15.45     10.61 o
   9   2   5      804.51      812.38     41.47 o
  10   2   5      526.24      514.34     34.55 o
  11   2   5        0.44        1.47      1.71 o
  12   2   5      299.01      335.10     30.88 o
  13   2   5       70.46       53.63     12.66 o
  14   2   5       15.60       18.48     12.48 o
  15   2   5      197.63      221.71     43.84 o
 -16   3   5        1.50       -3.00      9.58 o
 -15   3   5       34.31       34.45     14.23 o
 -14   3   5      116.95      119.42     28.26 o
 -13   3   5        0.18       -4.45      2.61 o
 -12   3   5        3.01        1.78      4.89 o
 -11   3   5      266.40      262.05     23.05 o
 -10   3   5       45.80       47.75      9.20 o
  -9   3   5        4.46        0.19      5.42 o
  -8   3   5      190.87      160.94     26.81 o
  -7   3   5      242.74      219.97     30.39 o
  -6   3   5       47.22       47.15      7.70 o
  -5   3   5      913.27      925.04     34.63 o
  -4   3   5      268.61      262.66     17.74 o
  -3   3   5       65.19       64.52      9.46 o
  -2   3   5      526.89      530.55     21.91 o
  -1   3   5      190.05      210.32     11.16 o
   0   3   5       21.47       33.86      4.31 o
   1   3   5      324.74      303.14     13.23 o
   2   3   5       93.63      108.08      8.82 o
   3   3   5     1107.05     1110.18     34.11 o
   4   3   5      876.66      876.56     23.37 o
   5   3   5        5.13        3.20      2.04 o
   6   3   5       81.71       80.52     10.05 o
   7   3   5        6.81        3.01      1.82 o
   8   3   5        0.20       -4.32      3.74 o
   9   3   5       71.01       71.07     11.78 o
  10   3   5      337.58      316.16     45.10 o
  11   3   5      261.98      239.13     40.16 o
  12   3   5        2.77       -6.77      9.29 o
  13   3   5       54.67       42.77     19.16 o
  14   3   5        3.32       11.81     13.45 o
 -14   4   5       10.17        6.29      6.00 o
 -13   4   5        0.15       -1.06      6.48 o
 -12   4   5       37.95       47.61     17.52 o
 -11   4   5        1.29      -12.00     11.23 o
 -10   4   5       34.65       30.68     13.26 o
  -9   4   5       26.36       34.94     14.03 o
  -8   4   5        4.84        1.84      4.94 o
  -7   4   5       32.02       35.71     13.45 o
  -6   4   5      703.59      719.52     53.90 o
  -5   4   5      217.45      230.61     29.13 o
  -4   4   5       94.10       94.04     20.42 o
  -3   4   5      209.12      239.98     13.37 o
  -2   4   5       12.52       17.11      3.39 o
  -1   4   5      270.38      273.53     14.10 o
   0   4   5      158.64      168.17     10.82 o
   1   4   5       29.00       27.11      3.98 o
   2   4   5       32.98       27.96      4.07 o
   3   4   5      351.78      353.46     21.80 o
   4   4   5       61.50       59.23     15.48 o
   5   4   5      528.81      534.49     50.13 o
   6   4   5      155.57      161.13     28.74 o
   7   4   5      165.54      153.39     29.42 o
   8   4   5      282.28      291.20     41.03 o
   9   4   5       12.54       10.06      9.97 o
  10   4   5        0.71       -3.10      4.16 o
  11   4   5        0.58       -0.58      2.42 o
  12   4   5        0.08       21.39     12.87 o
 -12   5   5       26.78       33.58     16.06 o
 -11   5   5      170.31      183.10     35.03 o
 -10   5   5        3.34        4.35      2.61 o
  -9   5   5        5.86       -4.55      6.97 o
  -8   5   5        0.01        9.00      7.16 o
  -7   5   5        3.35        1.26      7.84 o
  -6   5   5        6.91        1.16      4.84 o
  -5   5   5      580.36      596.13     36.23 o
  -4   5   5        8.96       14.90      4.75 o
  -3   5   5      320.52      301.79     19.85 o
  -2   5   5       27.59       27.60      5.97 o
  -1   5   5       49.69       48.15      7.70 o
   0   5   5        3.45        0.40      1.86 o
   1   5   5       12.52       12.95      4.02 o
   2   5   5       13.75        8.15      3.42 o
   3   5   5        4.40        4.34      3.02 o
   4   5   5        9.26        2.48      4.16 o
   5   5   5       34.93       49.33     11.49 o
   6   5   5        1.67       -1.84      5.32 o
   7   5   5       13.63       11.90      9.58 o
   8   5   5       22.30       16.84      8.61 o
   9   5   5        0.01        3.19      5.81 o
  10   5   5        0.05       -1.55      4.84 o
  -9   6   5       54.11       79.36     21.10 o
  -8   6   5       15.78       23.13     13.26 o
  -7   6   5       88.83      100.45     24.19 o
  -6   6   5       34.20       26.71     12.97 o
  -5   6   5       28.87       30.10     14.13 o
  -4   6   5       18.83       10.47      6.73 o
  -3   6   5       42.85       54.22     12.54 o
  -2   6   5        2.07        2.92      2.29 o
  -1   6   5       85.75      100.86     17.06 o
   0   6   5        6.88        8.40      2.89 o
   1   6   5        1.05        4.03      2.82 o
   2   6   5        9.91        8.70      6.00 o
   3   6   5      148.96      168.59     22.52 o
   4   6   5        7.12        8.79      6.57 o
   5   6   5      161.41      202.74     24.98 o
   6   6   5       56.66       61.38     13.98 o
   7   6   5       22.01       28.04      9.97 o
 -18   0   6       91.09       87.68     25.16 o
 -17   0   6      248.99      287.62     44.71 o
 -16   0   6       21.90       46.84     16.84 o
 -15   0   6      192.25      187.84     34.26 o
 -14   0   6     1751.70     1875.01    103.84 o
 -13   0   6      369.15      384.97     44.90 o
 -12   0   6       50.89       33.88     13.60 o
 -11   0   6     1116.73     1123.28     36.34 o
 -10   0   6       22.24       30.33      5.83 o
  -9   0   6        1.97        0.13      1.85 o
  -8   0   6     6094.00     3812.55   2104.71 o
  -7   0   6     3146.72     1710.10   1500.25 o
  -6   0   6      257.59       52.48    114.73 o
  -5   0   6     1009.51      471.16    468.49 o
  -4   0   6        6.92       -0.23      2.09 o
  -3   0   6        8.33        1.65      4.45 o
  -2   0   6     1634.72      981.72    748.36 o
  -1   0   6     5818.62     6542.66    136.16 o
   0   0   6       43.11       63.58     14.81 o
   1   0   6      444.93      478.84     33.77 o
   2   0   6      172.72      152.71     18.87 o
   3   0   6       39.31       38.71      8.61 o
   4   0   6     1691.79     2002.17     94.79 o
   5   0   6      116.63      132.35     13.51 o
   6   0   6      889.51      877.25     40.65 o
   7   0   6       15.19       12.10      6.39 o
   8   0   6      720.56      682.46     54.68 o
   9   0   6       93.64       80.03     17.52 o
  10   0   6        4.94       -0.77      5.42 o
  11   0   6     1250.31     1255.56     84.29 o
  12   0   6      268.54      256.16     39.10 o
  13   0   6       82.12       70.84     20.32 o
  14   0   6      213.62      219.87     39.48 o
  15   0   6       43.93       30.19     15.58 o
 -17   1   6       28.17       23.96      8.58 o
 -16   1   6       10.21        4.73      2.76 o
 -15   1   6       40.01       38.00      9.71 o
 -14   1   6       25.76       18.72      5.99 o
 -13   1   6       75.35       62.50     12.49 o
 -12   1   6      164.68      159.49     19.54 o
 -11   1   6        0.00       -0.23      2.49 o
 -10   1   6        3.07        0.51      1.80 o
  -9   1   6        0.07       -0.88      1.64 o
  -8   1   6      164.33      186.77     17.85 o
  -7   1   6      644.58      668.17     32.34 o
  -6   1   6      391.40       81.46    107.16 o
  -5   1   6      424.52      444.70     16.94 o
  -4   1   6      284.23      279.58     19.33 o
  -3   1   6        2.32        0.72      1.88 o
  -2   1   6     5165.49     5175.39    101.84 o
  -1   1   6      192.53      193.37      7.99 o
   0   1   6     1732.97     1690.60     92.52 o
   1   1   6       26.46       21.48      4.55 o
   2   1   6       27.78       20.32      4.84 o
   3   1   6       84.68       81.00     10.84 o
   4   1   6     1235.35      683.24    644.81 o
   5   1   6      980.91     1023.18     40.78 o
   6   1   6      149.89      146.45     20.66 o
   7   1   6       66.05       50.91      7.81 o
   8   1   6      754.60      803.81     30.40 o
   9   1   6        5.41        5.81      2.88 o
  10   1   6       89.14       76.67      9.83 o
  11   1   6      220.55      194.34     23.22 o
  12   1   6       15.02       17.52     13.84 o
  13   1   6       87.15       97.99     17.22 o
  14   1   6       23.95       15.52      7.50 o
  15   1   6        0.08        1.93      4.97 o
 -17   2   6        9.25        8.08      8.56 o
 -16   2   6        0.00      -11.81      6.79 o
 -15   2   6        5.72        5.01      4.89 o
 -14   2   6       25.27       35.24     10.26 o
 -13   2   6      110.50      121.40     17.74 o
 -12   2   6       30.81       36.11      8.71 o
 -11   2   6       72.45       67.53     12.04 o
 -10   2   6       19.19       18.49      5.88 o
  -9   2   6      138.68      158.90     17.28 o
  -8   2   6      113.93      120.73     14.58 o
  -7   2   6       72.72       65.71     15.10 o
  -6   2   6      204.50      185.42     24.97 o
  -5   2   6       32.13       29.90      9.58 o
  -4   2   6        2.82       10.55      5.90 o
  -3   2   6        2.58        6.68      3.39 o
  -2   2   6      581.72      584.86     25.25 o
  -1   2   6     2530.71     2913.69     43.90 o
   0   2   6      321.38      309.93     14.07 o
   1   2   6     1752.08     1885.77     30.59 o
   2   2   6      512.46       82.59    252.20 o
   3   2   6      244.77      249.39     29.61 o
   4   2   6      266.18       82.19    127.36 o
   5   2   6      318.15      270.53     21.16 o
   6   2   6       62.34       45.21      8.80 o
   7   2   6      622.71      652.41     34.37 o
   8   2   6      278.92      268.32     23.24 o
   9   2   6       18.74        8.45      5.66 o
  10   2   6        0.54       -0.01      4.26 o
  11   2   6        0.67        0.43      3.36 o
  12   2   6       51.52       58.55     13.53 o
  13   2   6        8.01        6.98      7.11 o
  14   2   6        0.93       -4.74      3.48 o
 -16   3   6       25.43       31.36     18.77 o
 -15   3   6       28.78       27.10     14.81 o
 -14   3   6        1.18       -7.84      9.87 o
 -13   3   6       12.41       22.27     10.74 o
 -12   3   6       22.60       26.01      7.13 o
 -11   3   6       64.76       63.51     11.21 o
 -10   3   6      178.43      168.49     30.29 o
  -9   3   6       88.29      108.39     23.23 o
  -8   3   6      985.13     1033.46     67.65 o
  -7   3   6      199.29      237.10     30.97 o
  -6   3   6       13.36       10.06      6.48 o
  -5   3   6        2.24        3.39      4.26 o
  -4   3   6        1.83        4.35      1.94 o
  -3   3   6      116.07      102.50     12.23 o
  -2   3   6      681.80      729.88     25.80 o
  -1   3   6      840.04      731.57     24.98 o
   0   3   6        1.05       -1.16      2.05 o
   1   3   6     1026.80     1140.49     27.31 o
   2   3   6       46.10       40.54      5.13 o
   3   3   6      772.29      784.98     31.74 o
   4   3   6      120.76      131.64     13.21 o
   5   3   6      701.50      669.23     30.04 o
   6   3   6       68.21       63.99      9.70 o
   7   3   6      569.50      594.04     31.40 o
   8   3   6       86.05       73.45     11.80 o
   9   3   6       41.16       45.31      9.59 o
  10   3   6        4.71        9.10      4.94 o
  11   3   6       20.33       16.16     11.81 o
  12   3   6        0.07       -1.94      5.81 o
  13   3   6       21.02       21.58     13.65 o
 -14   4   6       20.71       21.87     12.87 o
 -13   4   6       87.71       97.94     26.90 o
 -12   4   6       23.62       33.48     16.35 o
 -11   4   6       11.46       20.03     10.35 o
 -10   4   6       50.06       45.29     16.65 o
  -9   4   6       51.40       52.55     17.52 o
  -8   4   6        5.21        8.81      8.81 o
  -7   4   6      870.24      956.04     65.71 o
  -6   4   6        9.30       13.45      9.29 o
  -5   4   6      385.71      408.68     38.61 o
  -4   4   6     1072.51     1107.01     45.50 o
  -3   4   6      100.20      111.35     11.57 o
  -2   4   6       85.75       97.76      8.75 o
  -1   4   6        9.03        8.20      2.02 o
   0   4   6       82.25       70.64      7.26 o
   1   4   6       24.38       26.69      3.91 o
   2   4   6      132.12      114.41     11.97 o
   3   4   6       18.67       23.09      5.93 o
   4   4   6      422.45      444.87     44.90 o
   5   4   6        0.00        1.65      5.13 o
   6   4   6      369.22      342.49     42.39 o
   7   4   6       86.27       93.58     23.42 o
   8   4   6        2.06       -5.13      3.77 o
   9   4   6       39.55       45.58     18.39 o
  10   4   6      107.91      126.78     29.61 o
  11   4   6        3.03       -2.32      5.03 o
  12   4   6        0.02        4.06      3.68 o
 -12   5   6      153.90      161.23     34.26 o
 -11   5   6        2.81        5.61      8.61 o
 -10   5   6       81.05       93.87     24.87 o
  -9   5   6       49.82       53.13     16.55 o
  -8   5   6       11.74       10.74      7.84 o
  -7   5   6       69.49       70.94     17.81 o
  -6   5   6       62.92       74.90     18.58 o
  -5   5   6        5.38        8.13      4.24 o
  -4   5   6       25.64       23.92      5.64 o
  -3   5   6      122.64      137.04     13.51 o
  -2   5   6      153.60      141.68     11.07 o
  -1   5   6       13.96        6.58      2.23 o
   0   5   6       10.81        3.10      2.63 o
   1   5   6       36.90       28.37      6.24 o
   2   5   6       86.80       94.64     12.37 o
   3   5   6      216.76      246.76     19.87 o
   4   5   6       16.73       17.82      6.42 o
   5   5   6        0.04       -1.90      3.92 o
   6   5   6        6.95        5.32      6.00 o
   7   5   6        0.00        4.94      9.97 o
   8   5   6        5.88        6.48      6.10 o
   9   5   6       25.17       30.48     14.71 o
  10   5   6        0.02       -0.58     11.23 o
  -9   6   6        3.38        2.71      6.58 o
  -8   6   6       12.96        6.58      5.61 o
  -7   6   6       11.33       21.00     11.81 o
  -6   6   6        1.83        5.71      6.19 o
  -5   6   6        4.71       -0.58      5.71 o
  -4   6   6        4.15       15.73      7.60 o
  -3   6   6        0.04        2.97      2.95 o
  -2   6   6        4.95       -2.39      2.46 o
  -1   6   6       16.84       22.49      8.37 o
   0   6   6        8.04        3.54      2.52 o
   1   6   6      123.52      128.14     18.90 o
   2   6   6        7.24        4.79      4.21 o
   3   6   6        7.74        6.16      3.44 o
   4   6   6       17.26       16.30      5.31 o
   5   6   6       30.54       30.45     12.05 o
   6   6   6        3.41        4.39      5.97 o
 -17   1   7        1.92        0.71      3.91 o
 -16   1   7       57.63       59.73     13.58 o
 -15   1   7        6.77       -1.71      3.88 o
 -14   1   7        0.50       -0.65      3.74 o
 -13   1   7      636.78      655.95     41.94 o
 -12   1   7      153.10      165.17     20.04 o
 -11   1   7        0.46       -0.98      2.08 o
 -10   1   7      294.12      326.89     26.70 o
  -9   1   7       71.75       67.36     11.56 o
  -8   1   7      726.64      734.98     39.87 o
  -7   1   7      769.18      777.39     29.21 o
  -6   1   7       66.48       67.99      8.32 o
  -5   1   7      117.41      122.47     13.72 o
  -4   1   7     1122.07     1141.17     74.75 o
  -3   1   7       65.73       66.04      6.58 o
  -2   1   7     3504.33     3402.80     61.31 o
  -1   1   7     1097.11     1147.14     39.29 o
   0   1   7      285.08      308.43     10.86 o
   1   1   7      726.18      739.54     21.90 o
   2   1   7      237.93      260.91     16.84 o
   3   1   7        4.15        5.07      2.96 o
   4   1   7     2537.83     2086.15    809.91 o
   5   1   7        1.85        1.72      1.94 o
   6   1   7        6.36        2.50      2.39 o
   7   1   7      248.01      244.55     17.43 o
   8   1   7       71.40       60.27      8.86 o
   9   1   7      284.96      303.86     20.36 o
  10   1   7     1290.65     1238.07     57.72 o
  11   1   7        0.10       -2.67      3.74 o
  12   1   7        1.06       -0.88      4.45 o
  13   1   7       54.44       41.68     11.68 o
  14   1   7       19.87       27.88      9.34 o
 -17   2   7        0.61       -1.46      4.26 o
 -16   2   7       16.65       21.92      8.28 o
 -15   2   7      251.52      278.36     29.03 o
 -14   2   7        2.95        7.06      3.90 o
 -13   2   7      115.54      122.93     18.09 o
 -12   2   7      154.57      195.63     22.03 o
 -11   2   7      147.83      174.35     19.70 o
 -10   2   7        3.37       -1.16      3.24 o
  -9   2   7      761.78      832.98     40.89 o
  -8   2   7      308.35      312.68     36.10 o
  -7   2   7      185.39      193.36     27.29 o
  -6   2   7      914.29      953.23     57.97 o
  -5   2   7       97.56       87.29     17.13 o
  -4   2   7      509.41      546.58     40.45 o
  -3   2   7       74.71       79.55     15.19 o
  -2   2   7     9597.68     9412.80    248.13 o
  -1   2   7     1121.29     1209.39     33.11 o
   0   2   7       28.85       51.40      6.37 o
   1   2   7        1.27        0.36      0.77 o
   3   2   7      692.77      660.97     49.74 o
   4   2   7      315.93       74.17    144.63 o
   5   2   7      258.46      242.81     20.77 o
   6   2   7        5.71        2.18      1.44 o
   7   2   7      127.85      109.59     14.43 o
   8   2   7      556.62      542.97     34.27 o
   9   2   7        8.15        3.78      3.75 o
  10   2   7      195.75      174.44     21.44 o
  11   2   7       89.40       95.85     16.02 o
  12   2   7       47.47       38.36     11.01 o
  13   2   7        5.59        5.20      3.82 o
  14   2   7        4.54       -1.16      6.29 o
 -16   3   7        0.01        2.13      5.03 o
 -15   3   7       11.29       24.19     13.65 o
 -14   3   7      255.35      292.07     46.16 o
 -13   3   7      125.52      121.45     17.22 o
 -12   3   7        0.03        1.72      2.27 o
 -11   3   7       86.68       92.52     23.61 o
 -10   3   7      173.28      186.39     31.74 o
  -9   3   7      112.31      100.74     22.45 o
  -8   3   7     1099.24     1141.27     72.68 o
  -7   3   7       62.13       59.90     15.19 o
  -6   3   7       23.57       16.35      8.23 o
  -5   3   7       16.62       16.45      8.61 o
  -4   3   7       10.88       12.19      4.74 o
  -3   3   7       52.35       40.50      7.66 o
  -2   3   7      440.68      406.76     19.52 o
  -1   3   7       51.85       70.55      9.64 o
   0   3   7        3.20        2.65      1.40 o
   1   3   7      137.43      121.99     10.85 o
   2   3   7        0.05       -1.09      1.73 o
   3   3   7      339.94      362.69     23.58 o
   4   3   7        7.88       13.16      7.16 o
   5   3   7      700.25      706.46     33.13 o
   6   3   7      188.85      190.27     17.44 o
   7   3   7        3.22        1.48      2.36 o
   8   3   7       18.54       16.31      5.07 o
   9   3   7      221.24      231.10     39.00 o
  10   3   7      180.93      156.39     32.52 o
  11   3   7      125.33      160.74     34.06 o
  12   3   7       23.01       17.32     10.45 o
  13   3   7        1.62       -6.77      8.71 o
 -14   4   7        0.34       19.74     13.55 o
 -13   4   7       43.04       62.52     20.52 o
 -12   4   7        1.81        1.16      4.45 o
 -11   4   7        2.15        0.48      3.87 o
 -10   4   7       31.49       40.65     14.32 o
  -9   4   7      119.67      139.45     26.81 o
  -8   4   7        3.78        7.06      4.65 o
  -7   4   7      155.99      158.61     26.61 o
  -6   4   7        3.66        6.77      4.94 o
  -5   4   7        1.98        1.45      1.94 o
  -4   4   7        0.21        1.47      3.48 o
  -3   4   7      265.17      273.73     21.41 o
  -2   4   7      324.54      356.71     17.48 o
  -1   4   7       99.29       98.93     10.93 o
   0   4   7       33.32       39.63      6.62 o
   1   4   7       19.22       17.88      4.46 o
   2   4   7        7.78        8.29      4.02 o
   3   4   7        6.85        7.88      3.09 o
   4   4   7      266.37      302.03     37.94 o
   5   4   7        1.92        1.35      6.00 o
   6   4   7       79.20       20.83     45.15 o
   7   4   7        6.63       10.74      5.81 o
   8   4   7       51.91       13.99     25.16 o
   9   4   7        1.98        3.39      7.26 o
  10   4   7        0.21       -3.87      4.94 o
  11   4   7        8.43        7.94      9.19 o
 -12   5   7       30.38       38.90     18.29 o
 -11   5   7        1.36       -2.42      6.00 o
 -10   5   7       25.97       34.65     15.39 o
  -9   5   7       22.07       31.84     12.97 o
  -8   5   7       13.51       18.39      9.97 o
  -7   5   7        4.64        1.84      1.74 o
  -6   5   7       14.52       15.77      8.61 o
  -5   5   7      106.92      113.84     15.38 o
  -4   5   7       40.64       49.36      8.09 o
  -3   5   7       37.15       41.22      7.39 o
  -2   5   7       67.35       58.85      9.04 o
  -1   5   7       25.90       11.67      2.98 o
   0   5   7        2.18       -1.37      2.28 o
   1   5   7       71.35       68.13      9.96 o
   2   5   7      130.62      153.58     15.43 o
   3   5   7        1.42        4.09      1.66 o
   4   5   7        0.11       -2.19      4.57 o
   5   5   7        8.41        6.72      7.55 o
   6   5   7        5.30        6.19      2.90 o
   7   5   7        2.37        4.74      6.29 o
   8   5   7       33.32       30.48     14.90 o
   9   5   7       10.20       10.65      7.45 o
  -8   6   7       41.35       37.45     15.68 o
  -7   6   7        5.91       10.45      5.90 o
  -6   6   7       51.83       48.29     15.87 o
  -5   6   7       65.62       71.23     20.13 o
  -4   6   7       18.65       16.27      6.84 o
  -3   6   7       25.32       28.12      8.05 o
  -2   6   7       57.41       55.97     12.82 o
  -1   6   7       20.10       28.27      8.62 o
   0   6   7       33.28       36.49      9.76 o
   1   6   7       54.39       79.47     15.57 o
   2   6   7        8.57        4.58      5.18 o
   3   6   7       59.56       69.53     13.92 o
   4   6   7       14.55       11.77      3.39 o
   5   6   7      104.37      135.64     20.56 o
   6   6   7       25.97       42.10     11.62 o
 -17   0   8       19.57       26.81     13.35 o
 -16   0   8        0.23        1.45      6.29 o
 -15   0   8      482.51      556.26     57.97 o
 -14   0   8        5.54       -0.87      3.97 o
 -13   0   8       40.58       71.71     19.16 o
 -12   0   8        4.00        2.94      2.18 o
 -11   0   8      235.75      261.30     19.98 o
 -10   0   8      357.99      348.35     31.79 o
  -9   0   8      995.62     1125.55     42.88 o
  -8   0   8      260.79      300.21     28.31 o
  -7   0   8     2581.44     2654.32     67.87 o
  -6   0   8     1143.71      792.83    325.36 o
  -5   0   8      665.41      455.95    356.28 o
  -4   0   8      202.84       37.45     24.19 o
  -3   0   8      890.07     1111.94     61.16 o
  -2   0   8       11.11       11.41      3.92 o
  -1   0   8      161.31      225.97     27.48 o
   0   0   8      509.03      489.87     39.10 o
   1   0   8      121.24      121.94     18.77 o
   2   0   8     5680.22     5149.01    121.36 o
   3   0   8     1662.62     1702.46     70.45 o
   4   0   8      506.24      544.26     40.84 o
   5   0   8      400.64      358.03     25.48 o
   6   0   8        2.38        3.40      2.33 o
   7   0   8      738.66      842.34     40.02 o
   8   0   8     1584.80     1534.95     86.23 o
   9   0   8      122.71      121.36     25.16 o
  10   0   8      472.01      455.71     50.90 o
  11   0   8      130.36      133.16     29.13 o
  12   0   8       23.17       12.00      9.19 o
  13   0   8        3.75       -1.45      9.29 o
  14   0   8      112.56      121.16     30.58 o
 -17   1   8       72.70       65.71     15.40 o
 -16   1   8        0.04        0.93      3.11 o
 -15   1   8        0.36        0.87      2.71 o
 -14   1   8      264.05      303.38     30.18 o
 -13   1   8       52.07       61.99     15.39 o
 -12   1   8        6.30        2.04      3.05 o
 -11   1   8       59.19       63.57     12.37 o
 -10   1   8      348.94      358.62     27.81 o
  -9   1   8      762.74      773.38     39.61 o
  -8   1   8      150.91      141.21     19.50 o
  -7   1   8        0.14       -0.75      2.45 o
  -6   1   8      332.67      348.35     24.53 o
  -5   1   8        7.81       17.39      5.29 o
  -4   1   8     1333.72     1375.62     33.22 o
  -3   1   8        8.18       18.95      3.94 o
  -2   1   8      489.65      443.01     18.92 o
  -1   1   8      870.88      880.74     34.65 o
   0   1   8        9.79       12.36      2.88 o
   1   1   8      373.48      342.75     14.84 o
   2   1   8       20.68       15.08      4.04 o
   3   1   8        4.58        3.29      2.17 o
   4   1   8        3.32        0.72      1.45 o
   5   1   8        6.30        7.27      4.05 o
   6   1   8        0.53        0.03      2.36 o
   7   1   8      409.05      422.96     23.80 o
   8   1   8       30.92       30.04      6.61 o
   9   1   8      310.83      332.87     22.23 o
  10   1   8       88.39       77.20     15.98 o
  11   1   8       32.43       43.34     12.01 o
  12   1   8        0.95       -2.30      5.55 o
  13   1   8       41.08       41.59     11.02 o
  14   1   8       45.46       50.94     13.53 o
 -17   2   8        0.04       -0.61      6.44 o
 -16   2   8        0.01        1.53      6.77 o
 -15   2   8       13.63        8.57      6.29 o
 -14   2   8        5.34        2.46      4.00 o
 -13   2   8       90.14      106.95     17.07 o
 -12   2   8       10.92        5.13      4.19 o
 -11   2   8       46.02       43.67      9.40 o
 -10   2   8      247.98      281.09     25.10 o
  -9   2   8        4.68        7.70      5.40 o
  -8   2   8      137.35      142.16     24.48 o
  -7   2   8        9.60        9.97      6.39 o
  -6   2   8       73.82       81.87     17.61 o
  -5   2   8      271.34      332.03     34.16 o
  -4   2   8     3073.63     3035.64    101.32 o
  -3   2   8     3271.68     3187.09     99.10 o
  -2   2   8     1637.62     1643.41     39.56 o
  -1   2   8      301.23      306.61     16.51 o
   0   2   8      766.54      727.66     25.44 o
   1   2   8       84.07       90.19     12.87 o
   3   2   8       37.86       39.00     12.39 o
   4   2   8       81.99       98.90     21.00 o
   5   2   8       78.81       14.34     45.15 o
   6   2   8       56.21       62.68     10.81 o
   7   2   8       88.55      107.83     15.11 o
   8   2   8      317.76      336.44     27.69 o
   9   2   8       59.24       57.95     10.27 o
  10   2   8      212.68      219.03     26.18 o
  11   2   8       12.54       10.01      5.24 o
  12   2   8       47.09       59.15     16.74 o
  13   2   8       38.52       55.16     21.19 o
 -16   3   8       77.74      101.32     29.32 o
 -15   3   8        0.29       -9.10      8.61 o
 -14   3   8       12.35       27.87     16.16 o
 -13   3   8       20.84       31.36     13.84 o
 -12   3   8        7.71       -0.04      2.56 o
 -11   3   8      106.56      102.00     24.39 o
 -10   3   8       60.13       58.36     18.10 o
  -9   3   8       51.16       66.58     18.29 o
  -8   3   8      722.70      730.94     57.87 o
  -7   3   8       35.48       37.55     11.90 o
  -6   3   8      808.46      733.26     55.36 o
  -5   3   8      160.35      164.42     24.77 o
  -4   3   8       97.79      102.39     18.39 o
  -3   3   8       31.25       39.87      6.32 o
  -2   3   8      477.66      452.24     25.12 o
  -1   3   8      252.26      262.44     18.83 o
   0   3   8       59.20       60.06      8.99 o
   1   3   8        7.94        4.59      1.55 o
   2   3   8      126.47      131.23     14.57 o
   3   3   8      457.46      471.68     45.19 o
   4   3   8       66.87       32.48     25.60 o
   5   3   8      843.23      788.20     37.65 o
   6   3   8       66.55       66.21     10.98 o
   7   3   8      570.45      584.16     33.85 o
   8   3   8       77.47       78.32     13.01 o
   9   3   8        3.27        9.48     10.45 o
  10   3   8       25.89       10.55      5.03 o
  11   3   8       50.41       40.74     17.52 o
  12   3   8       35.25       21.77     10.74 o
 -14   4   8        0.52        5.71      2.03 o
 -13   4   8       18.45       21.39     13.84 o
 -12   4   8       32.43       22.16     12.58 o
 -11   4   8        5.04        6.39      9.97 o
 -10   4   8        3.89       -5.03      8.61 o
  -9   4   8       40.67       64.07     17.61 o
  -8   4   8       13.09       15.77     10.06 o
  -7   4   8        0.10        0.10      4.55 o
  -6   4   8      315.19      349.07     38.81 o
  -5   4   8      292.98      309.87     34.94 o
  -4   4   8      119.31      131.40     13.08 o
  -3   4   8        3.75        5.85      3.06 o
  -2   4   8       77.36       93.43     13.48 o
  -1   4   8       16.50       15.92      4.29 o
   0   4   8      167.24      190.14     15.61 o
   1   4   8       36.89       37.87      7.15 o
   2   4   8      166.48      160.60     14.78 o
   3   4   8      413.83      439.17     30.53 o
   4   4   8      330.47      338.21     28.25 o
   5   4   8       14.54        3.97      6.19 o
   6   4   8       37.54       49.94     18.00 o
   7   4   8       76.50       20.12     51.44 o
   8   4   8        4.32        5.53      6.97 o
   9   4   8       48.61       86.32     25.65 o
  10   4   8       92.16      100.16     28.55 o
  11   4   8        2.18       14.03     12.87 o
 -12   5   8       57.42       61.36     20.42 o
 -11   5   8        5.69        7.35      7.45 o
 -10   5   8        1.05       -2.32      4.74 o
  -9   5   8       92.03      123.48     26.23 o
  -8   5   8        0.03       -3.00      3.97 o
  -7   5   8        0.46       -5.03      8.13 o
  -6   5   8      118.41      132.24     18.26 o
  -5   5   8        0.08       -0.30      3.62 o
  -4   5   8        3.29        0.93      1.53 o
  -3   5   8      230.50      254.77     18.97 o
  -2   5   8        7.50        5.45      2.62 o
  -1   5   8      141.37      133.29     13.81 o
   0   5   8       33.03       32.10      6.97 o
   1   5   8       30.08       18.14      4.87 o
   2   5   8        1.71        0.62      2.23 o
   3   5   8      136.86      153.95     19.85 o
   4   5   8        2.27        2.34      2.90 o
   5   5   8        0.15        4.29      4.37 o
   6   5   8        2.84        1.66      2.95 o
   7   5   8      106.05      122.71     30.19 o
   8   5   8        7.67       14.90      9.87 o
  -8   6   8        5.16       20.71     10.65 o
  -7   6   8        6.27       -1.06      2.61 o
  -6   6   8        0.03        9.00      7.74 o
  -5   6   8       10.28       15.77      9.00 o
  -4   6   8       10.74       10.35      3.90 o
  -3   6   8        1.23       -2.92      5.29 o
  -2   6   8        9.23        5.30      4.36 o
  -1   6   8        2.19        3.90      3.56 o
   0   6   8       14.43        6.01      3.95 o
   1   6   8        0.15        3.51      2.96 o
   2   6   8       10.75        9.40      4.63 o
   3   6   8        6.16       15.29      7.06 o
   4   6   8        0.06       -0.08      3.10 o
   5   6   8        0.09        1.06      3.16 o
 -17   1   9      101.53      119.27     20.69 o
 -16   1   9       17.56       34.57     10.69 o
 -15   1   9       82.51       95.32     17.75 o
 -14   1   9       12.92       10.45      6.53 o
 -13   1   9       24.14        5.92      9.60 o
 -12   1   9      119.71      146.26     19.43 o
 -11   1   9      229.98      248.33     24.47 o
 -10   1   9        0.84       -0.84      1.97 o
  -9   1   9       20.11       16.94      4.38 o
  -8   1   9      462.79      480.89     25.28 o
  -7   1   9       87.61       82.49     12.28 o
  -6   1   9       30.94       27.09      9.90 o
  -5   1   9        0.99        9.41      4.22 o
  -4   1   9       82.89       92.83     10.23 o
  -3   1   9     1666.27     1801.43     41.39 o
  -2   1   9     1510.26     1576.62     32.47 o
  -1   1   9      232.47      275.17     11.84 o
   0   1   9      316.89      304.24     16.89 o
   1   1   9      387.18      379.60     16.64 o
   2   1   9       58.66       59.54      6.19 o
   3   1   9      893.34      884.32     30.10 o
   4   1   9      110.69      122.85     12.35 o
   5   1   9       89.87       63.84     31.16 o
   6   1   9      280.17      273.77     19.75 o
   7   1   9      234.14      241.42     18.68 o
   8   1   9       87.83       79.12     11.01 o
   9   1   9      100.28      124.44     14.15 o
  10   1   9      125.96      147.67     20.93 o
  11   1   9       44.47       43.19     11.80 o
  12   1   9        2.93       -0.35      3.16 o
  13   1   9       19.56        8.53      4.31 o
 -16   2   9      173.79      211.60     26.76 o
 -15   2   9        6.70        5.98      9.00 o
 -14   2   9        1.82        0.01      2.49 o
 -13   2   9       91.36      108.65     17.53 o
 -12   2   9      104.19      125.89     18.34 o
 -11   2   9       50.45       63.98     14.52 o
 -10   2   9      652.08      670.65     59.23 o
  -9   2   9      430.94      467.42     48.29 o
  -8   2   9       39.82        9.95     20.03 o
  -7   2   9        0.05        1.65      3.10 o
  -6   2   9       79.14       66.97     15.97 o
  -5   2   9      823.98      891.20     58.26 o
  -4   2   9      650.88      706.07     50.32 o
  -2   2   9      109.12      139.39     11.41 o
  -1   2   9      287.19      299.48     16.20 o
   0   2   9      184.24      176.71     12.46 o
   1   2   9      109.39       67.82     59.37 o
   2   2   9       47.75       42.59      6.38 o
   3   2   9      231.02      204.97     31.26 o
   4   2   9      275.81      288.10     36.97 o
   5   2   9      250.36      111.96    127.36 o
   6   2   9      143.99      136.88     17.15 o
   7   2   9      138.58      131.28     16.86 o
   8   2   9      664.53      687.95     33.87 o
   9   2   9      199.75      197.45     18.24 o
  10   2   9        7.91        5.72      3.77 o
  11   2   9        0.09        3.24      7.45 o
  12   2   9       21.25       13.51      5.73 o
  13   2   9      189.06      190.16     38.52 o
 -15   3   9       63.05       63.29     23.42 o
 -14   3   9       29.50       46.94     20.13 o
 -13   3   9      130.22       45.70     62.57 o
 -12   3   9       46.80       44.23     16.55 o
 -11   3   9        4.15        7.45      7.35 o
 -10   3   9        6.49        0.17      6.87 o
  -9   3   9       84.30       82.45     20.71 o
  -8   3   9      113.01      108.10     23.52 o
  -7   3   9     1736.26     1928.92     94.26 o
  -6   3   9       22.54       21.77      9.39 o
  -5   3   9        4.38        9.68      2.23 o
  -4   3   9      285.38      301.26     34.36 o
  -3   3   9       23.38       26.64      5.05 o
  -2   3   9       87.44      101.03     11.87 o
  -1   3   9      342.73      354.06     21.92 o
   0   3   9       54.65       45.05      7.80 o
   1   3   9       70.47       77.13     10.18 o
   2   3   9      850.42      841.51     50.08 o
   3   3   9      145.15      161.41     17.45 o
   4   3   9      190.31      199.26     31.36 o
   5   3   9        2.49        1.60      5.27 o
   6   3   9      225.45      230.04     21.38 o
   7   3   9       25.81       14.45      8.84 o
   8   3   9      377.26       60.29    198.10 o
   9   3   9       29.81       37.36     16.06 o
  10   3   9        2.96        9.77      9.58 o
  11   3   9        0.07       -2.03      5.90 o
  12   3   9        2.61        4.65      9.19 o
 -14   4   9       53.29       83.03     26.13 o
 -13   4   9       15.02       12.58     12.39 o
 -12   4   9        0.10       -1.35      3.97 o
 -11   4   9        5.17       12.00      7.84 o
 -10   4   9        5.71        9.29      7.06 o
  -9   4   9       15.59        7.84      7.84 o
  -8   4   9      178.67      203.81     33.00 o
  -7   4   9        0.02       -3.19      6.68 o
  -6   4   9        5.46        1.74      4.16 o
  -5   4   9      252.48      270.68     33.77 o
  -4   4   9        0.26        4.55      3.13 o
  -3   4   9       87.26       83.74     10.15 o
  -2   4   9       12.55       15.63      5.27 o
  -1   4   9        2.34        2.74      2.05 o
   0   4   9       19.76       18.19      5.91 o
   1   4   9      715.41      778.89     39.92 o
   2   4   9       20.28       18.32      4.19 o
   3   4   9       98.21      104.56     15.28 o
   4   4   9        0.51        1.27      2.05 o
   5   4   9        3.87       -3.36      3.72 o
   6   4   9       78.67       68.42     20.81 o
   7   4   9      164.11       70.82     94.89 o
   8   4   9       12.53        7.26      4.65 o
   9   4   9       27.85       32.42     17.03 o
  10   4   9        6.88       15.39     12.48 o
 -11   5   9        5.14        4.45      3.97 o
 -10   5   9       47.25       59.03     18.68 o
  -9   5   9       31.34       60.77     18.68 o
  -8   5   9        6.58       -0.68      4.55 o
  -7   5   9       45.73       42.77     14.32 o
  -6   5   9       15.14       19.14      6.71 o
  -5   5   9       35.16       24.96      7.27 o
  -4   5   9       74.27       71.91     10.37 o
  -3   5   9       12.78       11.57      3.84 o
  -2   5   9       11.75       13.19      4.91 o
  -1   5   9        5.73        6.34      2.98 o
   0   5   9       23.37       16.08      5.12 o
   1   5   9        0.17        0.46      3.11 o
   2   5   9       43.06       43.12      8.39 o
   3   5   9        0.69        0.68      2.52 o
   4   5   9        4.24        7.77      4.79 o
   5   5   9        0.38       -0.26      5.03 o
   6   5   9       28.23       35.13      9.82 o
   7   5   9        4.44        4.48      4.60 o
   8   5   9       28.54       41.71     17.23 o
  -7   6   9       20.24       14.23      7.65 o
  -6   6   9       21.00       24.10     11.13 o
  -5   6   9        4.95        1.35      3.97 o
  -4   6   9       21.25       18.19     11.13 o
  -3   6   9        2.48        5.39      3.90 o
  -2   6   9        0.01        3.98      5.23 o
  -1   6   9        5.71       11.28      6.09 o
   0   6   9        0.66       -2.69      8.08 o
   1   6   9       38.97       31.12      9.37 o
   2   6   9       12.26       13.07      5.84 o
   3   6   9       40.95       61.04     13.35 o
 -17   0  10       29.20       13.16      9.48 o
 -16   0  10      138.60      198.87     37.36 o
 -15   0  10        9.70        6.00     10.55 o
 -14   0  10        6.25        9.77      6.48 o
 -13   0  10      412.79      469.36     29.36 o
 -12   0  10       94.70      100.52     13.36 o
 -11   0  10       65.15       61.59     10.60 o
 -10   0  10     1003.84     1117.46     45.64 o
  -9   0  10      371.18      401.20     27.63 o
  -8   0  10      156.32      149.77     16.65 o
  -7   0  10     1247.76     1404.87    121.11 o
  -6   0  10       13.61       13.06      8.61 o
  -5   0  10      180.73      262.55     33.48 o
  -4   0  10     3023.99     3396.99    114.19 o
  -3   0  10       54.35       44.75      5.32 o
  -2   0  10       46.33       45.10     12.19 o
  -1   0  10     1302.98     1257.49     67.16 o
   0   0  10       57.69       50.71     13.35 o
   1   0  10      166.68      227.13     27.68 o
   2   0  10     1292.68     1191.69     22.74 o
   3   0  10       62.55       76.26     16.26 o
   4   0  10      209.74      190.65     27.68 o
   5   0  10        2.40        3.29      3.97 o
   6   0  10        0.29        0.66      3.74 o
   7   0  10        0.00       -2.46      4.09 o
   8   0  10      615.18      558.00     54.87 o
   9   0  10        9.32       -1.35      3.77 o
  10   0  10      572.64      484.84     54.87 o
  11   0  10        0.69        3.29      6.39 o
  12   0  10       67.58       61.94     20.61 o
  13   0  10        5.58        7.06      6.10 o
 -17   1  10        0.50        1.96      8.32 o
 -16   1  10      171.07      158.99     23.13 o
 -15   1  10        8.67       20.02      7.65 o
 -14   1  10        0.32       -2.02      5.17 o
 -13   1  10       36.18       10.23     15.84 o
 -12   1  10        2.51        0.50      2.43 o
 -11   1  10       48.42       42.62     21.66 o
 -10   1  10      240.43      276.61     25.97 o
  -9   1  10        2.09        1.58      2.46 o
  -8   1  10        3.84        1.99      2.41 o
  -7   1  10       21.87        4.32      6.49 o
  -6   1  10      184.30      149.16     16.97 o
  -5   1  10       65.16       78.19      9.54 o
  -4   1  10       21.19       15.81      5.49 o
  -3   1  10     1648.28     1793.47     45.77 o
  -2   1  10      551.12      536.63     28.21 o
  -1   1  10     1217.52     1274.71     53.01 o
   0   1  10       23.38       22.79      3.86 o
   1   1  10        0.30       -0.63      0.55 o
   2   1  10      760.97      800.98     34.27 o
   3   1  10       11.28       11.61      6.44 o
   4   1  10        3.16        3.04      1.96 o
   5   1  10      570.59      606.27     39.11 o
   6   1  10       59.48       69.55     10.40 o
   7   1  10       30.96       29.03      6.07 o
   8   1  10      224.47      256.44     20.53 o
   9   1  10      346.13      342.92     24.10 o
  10   1  10       11.73        4.15      2.90 o
  11   1  10        4.72       15.18      8.43 o
  12   1  10       86.80       97.31     18.23 o
  13   1  10       28.60       19.91      7.78 o
 -16   2  10       66.93       94.94     18.05 o
 -15   2  10        0.85        4.91      7.02 o
 -14   2  10        0.01        0.57      6.39 o
 -13   2  10        4.12       -0.34      3.05 o
 -12   2  10       51.94       50.74     11.53 o
 -11   2  10        0.20       -3.27      3.12 o
 -10   2  10      460.85      527.42     53.71 o
  -9   2  10       54.47       18.95     45.82 o
  -8   2  10      106.04       41.69     52.60 o
  -7   2  10       14.79       10.60      5.97 o
  -6   2  10        5.56        5.54      3.85 o
  -5   2  10      168.62       46.55     74.47 o
  -4   2  10        0.86       -7.55      9.00 o
  -3   2  10       39.05       -1.45      4.16 o
  -2   2  10      256.09      164.58    121.79 o
  -1   2  10      914.65     1122.72    101.23 o
   0   2  10       55.81       61.35      6.89 o
   1   2  10      317.99      338.13     24.87 o
   2   2  10        3.18        0.39      3.48 o
   4   2  10      245.42      139.14    154.45 o
   5   2  10      409.86      400.75     45.77 o
   6   2  10      226.52      215.45     22.44 o
   7   2  10       12.44       12.22      5.44 o
   8   2  10        1.55        1.02      2.44 o
   9   2  10       79.34       79.97     11.69 o
  10   2  10       15.89       26.04      8.64 o
  11   2  10       20.83       24.52      8.00 o
  12   2  10       23.64       22.74     12.10 o
 -15   3  10       49.62       61.55     21.97 o
 -14   3  10        2.48        0.29      3.39 o
 -13   3  10       33.88       36.00     15.68 o
 -12   3  10       11.93        9.68      9.10 o
 -11   3  10        0.23       -3.69     10.31 o
 -10   3  10        0.45       -2.32      2.03 o
  -9   3  10        1.87        0.00      5.13 o
  -8   3  10      134.46      185.81     30.48 o
  -7   3  10      251.58      288.78     37.06 o
  -6   3  10       61.94       72.87     18.10 o
  -5   3  10        3.11        6.19      5.03 o
  -4   3  10       54.41       95.42     19.16 o
  -3   3  10      159.47      193.07     22.45 o
  -2   3  10        1.86       -0.65      3.02 o
  -1   3  10       12.05       11.55      4.27 o
   0   3  10      100.20      105.21     11.95 o
   1   3  10       72.78       49.97     33.87 o
   2   3  10      363.49      400.76     26.51 o
   3   3  10       68.33       80.09     12.19 o
   4   3  10      389.05      336.29     41.52 o
   5   3  10      184.35      197.03     32.90 o
   6   3  10      110.96      120.07     16.13 o
   7   3  10        1.33        0.46      2.54 o
   8   3  10      138.99      137.61     30.97 o
   9   3  10       22.09       31.94     15.58 o
  10   3  10        4.13        3.58      7.74 o
  11   3  10       34.88       33.00     13.65 o
 -13   4  10        0.04        1.26      5.71 o
 -12   4  10        0.18       -4.08     13.21 o
 -11   4  10      241.56      295.16     44.71 o
 -10   4  10        5.48        9.87      9.48 o
  -9   4  10        2.25        5.71      3.29 o
  -8   4  10        8.23        6.48      4.26 o
  -7   4  10        0.21       -2.03      2.13 o
  -6   4  10      275.33      334.45     39.10 o
  -5   4  10      103.50      107.74     15.05 o
  -4   4  10       19.44       16.19      4.81 o
  -3   4  10        0.18       -0.59      2.53 o
  -2   4  10        8.65       12.16      4.69 o
  -1   4  10       15.48        6.84      4.16 o
   0   4  10       83.45       71.42      9.43 o
   1   4  10        1.52       -1.86      2.00 o
   2   4  10        6.77        2.32      4.26 o
   3   4  10       95.79      108.26     15.44 o
   4   4  10        0.33       -0.29      1.94 o
   5   4  10       63.30       61.01     12.30 o
   6   4  10       11.33        1.29     10.55 o
   7   4  10        3.83        0.10      3.00 o
   8   4  10        0.68       -2.23      2.81 o
   9   4  10        8.58       13.06     12.29 o
 -11   5  10        0.00        7.26      4.35 o
 -10   5  10       34.47       52.26     18.39 o
  -9   5  10       63.08       79.84     21.00 o
  -8   5  10       89.70      105.97     25.06 o
  -7   5  10        1.96       -0.87      6.77 o
  -6   5  10      112.36      108.72     16.10 o
  -5   5  10       50.23       63.53     11.83 o
  -4   5  10        0.49       -3.87      3.10 o
  -3   5  10       29.84       35.72      7.56 o
  -2   5  10       54.85       51.35      8.74 o
  -1   5  10       21.50       14.38      3.86 o
   0   5  10       16.30       11.86      4.55 o
   1   5  10       82.32      120.50     13.86 o
   2   5  10        9.17        6.75      3.96 o
   3   5  10       20.91       12.16      6.65 o
   4   5  10       19.72       24.41      7.90 o
   5   5  10       55.28       59.36     12.74 o
   6   5  10        0.17       -0.21      2.26 o
   7   5  10       17.94        5.58     12.34 o
  -6   6  10        5.64       -1.16      6.10 o
  -5   6  10        8.04       12.29      7.74 o
  -4   6  10       40.01       34.06     13.65 o
  -3   6  10        7.34        6.35      5.56 o
  -2   6  10       18.37        9.27      3.35 o
  -1   6  10        6.56        0.91      3.63 o
   0   6  10        0.35        2.55      2.83 o
   1   6  10        0.81        1.00      3.03 o
   2   6  10       16.93       27.58     13.55 o
 -16   1  11       16.15       16.64      8.43 o
 -15   1  11       78.63       84.37     17.37 o
 -14   1  11       98.22      147.05     21.47 o
 -13   1  11        3.25       -2.04      3.26 o
 -12   1  11      123.04      121.02     18.53 o
 -11   1  11      102.75       85.81     15.35 o
 -10   1  11      191.98      237.21     18.78 o
  -9   1  11      450.24      551.40     34.41 o
  -8   1  11      413.01      486.33     32.20 o
  -7   1  11      105.87      110.39     14.86 o
  -6   1  11        0.30       -0.17      2.04 o
  -5   1  11       82.65      105.33     11.31 o
  -4   1  11        5.33        6.31      2.78 o
  -3   1  11      216.60      223.81     13.71 o
  -2   1  11       58.09       68.33     10.94 o
  -1   1  11       58.92       73.53     13.20 o
   0   1  11      177.97      229.16     30.68 o
   1   1  11      176.79      195.92     10.92 o
   2   1  11      682.53      702.00     28.45 o
   3   1  11       49.27       54.07      6.29 o
   4   1  11      124.34      142.84     27.87 o
   5   1  11        3.00       -2.07      3.83 o
   6   1  11      248.72      249.25     20.05 o
   7   1  11       92.83       85.13     12.17 o
   8   1  11      384.49      405.37     26.61 o
   9   1  11       47.68       57.27      9.64 o
  10   1  11       84.98       86.93     16.37 o
  11   1  11      198.67      196.57     26.12 o
  12   1  11        2.01       -1.32      2.37 o
 -16   2  11        5.91       11.13      6.10 o
 -15   2  11       56.25       55.10     13.40 o
 -14   2  11       80.14       98.38     17.28 o
 -13   2  11       31.11       30.15      7.95 o
 -12   2  11        1.62        4.50      6.00 o
 -11   2  11       17.39        6.58      6.10 o
 -10   2  11        1.73        3.10      3.58 o
  -9   2  11       83.84      107.13     23.23 o
  -8   2  11      576.59      301.80    296.37 o
  -7   2  11      193.65      224.03     32.23 o
  -6   2  11        1.35        1.35      3.68 o
  -3   2  11        2.25       -0.21      2.66 o
  -2   2  11      349.79      351.39     23.81 o
  -1   2  11      351.41      366.85     17.40 o
   0   2  11      189.85      194.71     18.39 o
   1   2  11      580.93      588.23     29.26 o
   2   2  11       71.48       75.58     11.52 o
   3   2  11       24.96       26.09      8.03 o
   4   2  11       17.98       21.68     10.16 o
   5   2  11      120.90       93.92     42.29 o
   6   2  11      113.02      125.10     15.47 o
   7   2  11      369.32      415.42     27.83 o
   8   2  11      168.74      161.16     17.69 o
   9   2  11        4.38       -0.24      4.65 o
  10   2  11       35.41       16.23      5.82 o
  11   2  11        0.04        0.36      4.80 o
 -15   3  11        5.55       12.97      7.65 o
 -14   3  11       12.15       13.65      9.97 o
 -13   3  11       95.61       20.95     47.52 o
 -12   3  11        1.08       -4.86      5.82 o
 -11   3  11       27.69       30.87     14.23 o
 -10   3  11      163.99       43.83    115.98 o
  -9   3  11       43.34       63.58     19.45 o
  -8   3  11       38.80       10.62     30.97 o
  -7   3  11        2.61        1.58      6.34 o
  -6   3  11       16.19       14.98     41.90 o
  -5   3  11       31.65       29.47     33.39 o
  -4   3  11     1842.62     1282.67    972.30 o
  -3   3  11       72.16       60.77     12.87 o
  -2   3  11      180.10      197.15     16.16 o
  -1   3  11       10.61       13.32      4.40 o
   0   3  11        0.54       -2.77      2.67 o
   1   3  11       32.69       16.79     14.71 o
   2   3  11      382.23      422.00     27.80 o
   3   3  11      304.82      328.89     24.61 o
   4   3  11       20.09       18.00      5.57 o
   5   3  11       58.49       30.03     30.34 o
   6   3  11        0.02       -1.69      2.38 o
   7   3  11      140.14      171.46     20.39 o
   8   3  11        3.91        7.55      7.65 o
   9   3  11        0.10        3.87      2.61 o
  10   3  11        2.60        2.32      2.90 o
 -13   4  11        0.01        2.26      7.01 o
 -12   4  11       53.74       63.97     21.68 o
 -11   4  11       43.29       73.16     21.39 o
 -10   4  11        0.49       -5.13     10.65 o
  -9   4  11        6.22        0.43     15.73 o
  -8   4  11       77.66       35.52     62.42 o
  -7   4  11       91.46      108.78     24.19 o
  -6   4  11       36.94       31.84     13.35 o
  -5   4  11       27.51       33.32      8.34 o
  -4   4  11       48.79       16.74     30.34 o
  -3   4  11      172.24      172.09     17.84 o
  -2   4  11        2.63       -1.41      2.08 o
  -1   4  11      201.81      177.62     17.88 o
   0   4  11       57.92       58.86      8.77 o
   1   4  11        3.08        1.76      2.45 o
   2   4  11      106.77      123.80     16.45 o
   3   4  11      170.92      182.20     20.12 o
   4   4  11        6.73       11.00      5.28 o
   5   4  11        2.30        0.25      4.76 o
   6   4  11        3.97        1.74      5.13 o
   7   4  11        2.26       -6.87      7.74 o
   8   4  11       24.79       45.10     17.42 o
 -10   5  11        2.88        5.90      5.52 o
  -9   5  11       24.54       28.36     13.35 o
  -8   5  11       13.87        4.16      4.84 o
  -7   5  11        9.89       10.91      5.48 o
  -6   5  11        3.54       -0.22      3.24 o
  -5   5  11        3.31        4.85      2.81 o
  -4   5  11        3.74        4.65      5.90 o
  -3   5  11        9.70       11.47      3.96 o
  -2   5  11        3.49        2.81      2.72 o
  -1   5  11        5.18        1.97      2.80 o
   0   5  11       21.01       23.01      5.84 o
   1   5  11       17.22       14.15      5.26 o
   2   5  11        2.24        0.77      5.61 o
   3   5  11        1.02        1.65      3.48 o
   4   5  11       17.04       20.10      6.98 o
   5   5  11        0.10        0.10      2.13 o
   6   5  11        0.69        4.03      4.00 o
  -4   6  11       16.90       20.42     10.35 o
  -3   6  11       21.22       31.50      9.60 o
  -2   6  11        0.04       -5.11      5.95 o
  -1   6  11        7.41        7.66      3.78 o
 -16   0  12        4.22       12.29      9.29 o
 -15   0  12        0.24        0.97      3.10 o
 -14   0  12       17.57       14.32     10.06 o
 -13   0  12      256.44      302.74     25.69 o
 -12   0  12       29.65       33.55      8.67 o
 -11   0  12      235.10      284.42     24.95 o
 -10   0  12        0.93       -1.16      2.97 o
  -9   0  12      252.96      256.35     22.86 o
  -8   0  12        5.95       14.81      6.58 o
  -7   0  12        0.03        2.32      2.90 o
  -6   0  12        0.02        6.10      5.32 o
  -5   0  12       96.04       99.68     20.52 o
  -4   0  12      172.94      197.47     12.34 o
  -3   0  12      187.37      168.58     25.94 o
  -2   0  12      426.33      392.62     38.71 o
  -1   0  12       22.91       26.03      9.39 o
   0   0  12     1002.77      974.91     61.94 o
   1   0  12       15.69       19.84      9.39 o
   2   0  12      109.80      119.23     22.26 o
   3   0  12      815.41      814.17     59.32 o
   4   0  12       70.81       87.77     19.65 o
   5   0  12       47.90       48.00     14.13 o
   6   0  12      771.01      831.00     47.54 o
   7   0  12      136.21      156.08     20.93 o
   8   0  12        7.62       10.06      7.84 o
   9   0  12       90.25       93.19     24.77 o
  10   0  12       81.94      100.65     25.55 o
  11   0  12       34.03       22.55     10.16 o
 -16   1  12      130.22      153.22     23.53 o
 -15   1  12        8.71        3.73      2.54 o
 -14   1  12        0.35        4.99      4.34 o
 -13   1  12       18.48        9.02      3.87 o
 -12   1  12        8.10        4.55      3.95 o
 -11   1  12       13.82       10.32      5.55 o
 -10   1  12      208.41      213.16     22.49 o
  -9   1  12      431.67      472.07     33.79 o
  -8   1  12       48.45       31.92     10.45 o
  -7   1  12        0.32        1.94      2.31 o
  -6   1  12       50.94       34.59     30.58 o
  -5   1  12       62.99       56.77      8.56 o
  -4   1  12       46.15       53.02      7.43 o
  -3   1  12      284.06      291.16     12.98 o
  -2   1  12       54.99       48.29     15.00 o
  -1   1  12      245.64      277.85     26.93 o
   0   1  12      111.61      162.69     25.02 o
   1   1  12        4.29        3.76      2.47 o
   2   1  12       46.90       43.00      5.44 o
   3   1  12      330.92      420.03     32.83 o
   4   1  12        1.69       -1.94      5.03 o
   5   1  12       38.57       42.04      9.60 o
   6   1  12       33.25       30.71      7.30 o
   7   1  12        4.39        3.99      4.06 o
   8   1  12       29.38       39.67      9.08 o
   9   1  12       52.58       45.87      9.43 o
  10   1  12       12.89        8.07      3.99 o
  11   1  12        9.16       12.10      6.48 o
 -15   2  12       39.24       43.73     12.40 o
 -14   2  12       20.16        7.55      7.45 o
 -13   2  12       17.22        6.29      3.77 o
 -12   2  12       21.57       14.71     10.26 o
 -11   2  12       29.04       31.06     12.10 o
 -10   2  12       99.88       70.90     45.92 o
  -9   2  12      225.82      314.81     41.52 o
  -8   2  12      678.72      735.97     61.74 o
  -7   2  12      106.52       98.81     20.42 o
  -3   2  12      220.93      242.91     19.84 o
  -2   2  12      176.01      197.32     17.23 o
  -1   2  12       14.71       16.94     12.48 o
   0   2  12      424.17      491.71     28.26 o
   1   2  12        0.08        3.31      2.17 o
   2   2  12      289.28      300.87     23.23 o
   3   2  12       57.86       63.29     11.13 o
   4   2  12       68.64       89.49     17.39 o
   5   2  12      140.68      121.07     34.74 o
   6   2  12        0.83        1.33      4.73 o
   7   2  12       21.43       27.49      7.22 o
   8   2  12       50.07       56.48     10.33 o
   9   2  12       82.85       86.94     15.97 o
  10   2  12        8.09        1.39      4.39 o
 -14   3  12       17.91       23.32     13.55 o
 -13   3  12       15.60       15.80      9.17 o
 -12   3  12       30.26       34.45     15.48 o
 -11   3  12        0.00        6.61     11.03 o
 -10   3  12       79.54       23.18     54.29 o
  -9   3  12      104.31      114.97     25.65 o
  -8   3  12       70.07       77.81     21.29 o
  -7   3  12      486.07      580.26     56.23 o
  -6   3  12      198.20      231.49     33.87 o
  -4   3  12        0.55        1.84      3.68 o
  -3   3  12      593.45      650.23     40.65 o
  -2   3  12       83.54       38.12     26.56 o
  -1   3  12        1.89        0.34      1.63 o
   0   3  12        2.84        3.39      3.33 o
   1   3  12        2.00        0.54      4.84 o
   2   3  12        0.18        1.91      2.08 o
   3   3  12        6.54        6.38      2.61 o
   4   3  12       36.28       39.05     10.69 o
   5   3  12        1.22        1.83      4.22 o
   6   3  12      170.39      180.62     21.45 o
   7   3  12        3.62        5.99      5.56 o
   8   3  12       40.54       13.66     23.66 o
   9   3  12       38.34       38.52     18.48 o
 -12   4  12        1.72       -9.48      8.32 o
 -11   4  12        2.76        1.14      8.03 o
 -10   4  12        0.55        5.42      4.74 o
  -9   4  12        0.42       -2.61      1.94 o
  -8   4  12       49.95       63.29     18.29 o
  -7   4  12       30.15       69.19     20.03 o
  -6   4  12        5.73        4.55      4.84 o
  -5   4  12        0.70        0.68      1.16 o
  -4   4  12       74.41       80.03     17.23 o
  -3   4  12       30.15       34.45     11.13 o
  -2   4  12        3.73       -2.80      4.55 o
  -1   4  12        3.83        9.75      4.41 o
   0   4  12        0.23        1.90      1.57 o
   1   4  12       10.74       11.40      4.01 o
   2   4  12       61.00       74.76     13.22 o
   3   4  12        0.40        0.62      2.83 o
   4   4  12       98.23      115.38     16.70 o
   5   4  12      165.64      192.51     22.06 o
   6   4  12      128.08      140.13     32.03 o
   7   4  12        2.18        8.90      9.77 o
  -9   5  12        1.77        0.72      6.05 o
  -8   5  12        7.48        7.06      4.74 o
  -7   5  12       12.57       14.49      5.36 o
  -6   5  12       36.70       45.88     10.52 o
  -5   5  12        3.59        9.97      7.26 o
  -4   5  12        1.99        0.39      4.16 o
  -3   5  12        3.88        1.82      2.35 o
  -2   5  12      100.77      102.82     12.76 o
  -1   5  12       12.31       13.10      4.22 o
   0   5  12       28.58       21.19      5.56 o
   1   5  12      214.87      252.10     25.63 o
   2   5  12        0.01        4.78      5.49 o
   3   5  12        4.17        3.62      2.82 o
   4   5  12       59.98       70.49     14.23 o
 -16   1  13       20.27       15.18     10.16 o
 -15   1  13       17.29       15.68      7.99 o
 -14   1  13        2.65       12.15      6.06 o
 -13   1  13        3.49        4.09      2.53 o
 -12   1  13       46.48       14.82     17.03 o
 -11   1  13        4.58        2.43      1.21 o
 -10   1  13      243.18      279.82     26.50 o
  -9   1  13        1.27        2.56      1.86 o
  -8   1  13        4.13        6.74      3.73 o
  -7   1  13      215.91      121.87    103.84 o
  -6   1  13       27.43       11.98     12.68 o
  -5   1  13        6.92        4.70      7.11 o
  -4   1  13      645.08      617.38    338.62 o
  -3   1  13       42.92       55.30     14.61 o
  -2   1  13       51.53       49.72     10.92 o
  -1   1  13      220.84      236.52     39.63 o
   0   1  13       29.08       37.85     10.18 o
   1   1  13      123.86      149.06     19.72 o
   2   1  13      529.47      714.47     64.21 o
   3   1  13        6.46        7.16      7.45 o
   4   1  13       21.16       24.58      9.39 o
   5   1  13       55.93       71.06     13.76 o
   6   1  13        0.25       -3.26      5.51 o
   7   1  13       90.74      100.45     14.06 o
   8   1  13       73.06       80.93     12.99 o
   9   1  13        0.21        0.98      6.24 o
  10   1  13        9.63        7.28      9.05 o
 -15   2  13       88.04      142.26     34.26 o
 -14   2  13       47.99       70.16     23.03 o
 -13   2  13        9.84       12.00      6.00 o
 -12   2  13        0.32       -9.87      9.48 o
 -11   2  13        7.23        7.24      5.55 o
 -10   2  13       88.49       97.84     24.19 o
  -9   2  13      711.46      864.68     70.45 o
  -8   2  13       16.20       13.35      8.81 o
  -6   2  13      151.86        5.90     12.58 o
  -5   2  13      113.94       15.87     10.74 o
  -4   2  13       78.35       96.10     12.39 o
  -3   2  13       76.67       71.81     10.55 o
  -1   2  13        7.71       11.13     13.35 o
   0   2  13       58.86       64.12      8.81 o
   1   2  13       39.49       59.32     22.55 o
   2   2  13      752.03      899.62     80.81 o
   4   2  13      474.52      457.51    104.47 o
   5   2  13       33.33       38.53     12.02 o
   6   2  13       10.22       14.42      5.32 o
   7   2  13        0.01        2.12      2.43 o
   8   2  13       39.50       38.56      9.07 o
   9   2  13      135.00      163.16     23.12 o
 -14   3  13        1.67        5.32      5.13 o
 -13   3  13       14.22       23.81     14.23 o
 -12   3  13        5.14       11.52      7.16 o
 -11   3  13        9.57        8.57      7.10 o
 -10   3  13       22.40       26.13     12.00 o
  -9   3  13      163.11       83.78    105.24 o
  -8   3  13        0.47       -1.39      3.63 o
  -7   3  13       10.02       12.95      9.63 o
  -6   3  13       13.93        6.58     10.65 o
  -5   3  13       25.17       26.05     15.39 o
  -4   3  13       70.08       25.70     25.40 o
  -3   3  13      337.64      330.17    210.49 o
  -1   3  13       52.61       38.65     24.92 o
   0   3  13       44.45       52.74     11.32 o
   1   3  13        1.04       -3.77      4.45 o
   2   3  13       21.26        5.32      6.97 o
   3   3  13      207.35      245.03     39.29 o
   4   3  13       14.86        0.52     12.29 o
   5   3  13        3.24       -0.20      7.16 o
   6   3  13      274.93      347.01     33.87 o
   7   3  13        8.43       13.32      6.44 o
   8   3  13       11.97       24.77     14.61 o
 -12   4  13       31.12       70.07     22.06 o
 -11   4  13       14.29       16.65     12.19 o
 -10   4  13       46.74       26.39     53.76 o
  -9   4  13       11.83        2.13     19.74 o
  -8   4  13       10.54        4.94      5.23 o
  -7   4  13       91.78      108.48     24.29 o
  -6   4  13        0.03        0.10      2.32 o
  -5   4  13       16.30       21.10      9.00 o
  -4   4  13       73.38       88.55     17.52 o
  -3   4  13       34.27       13.55     14.13 o
  -2   4  13       49.87       40.55     12.10 o
  -1   4  13       82.74       85.26     17.52 o
   0   4  13        0.01       -0.05      3.96 o
   1   4  13        9.04        8.98      4.50 o
   2   4  13       73.96       75.87     21.68 o
   3   4  13       34.14       26.13     11.61 o
   4   4  13        2.58        3.29      4.65 o
   5   4  13        4.10        7.34      9.05 o
   6   4  13        3.93        4.84      6.60 o
  -8   5  13        2.96        2.25      3.31 o
  -7   5  13        2.97        1.90      2.33 o
  -6   5  13        1.83       -0.19      1.35 o
  -2   5  13        6.15        4.51      2.56 o
  -1   5  13        7.94        3.87      1.55 o
   0   5  13       27.14       41.45      9.98 o
   1   5  13        6.41        4.85      3.96 o
   2   5  13       18.17       28.06     14.13 o
   3   5  13       27.00       12.73     14.81 o
 -15   0  14        5.08        5.32      8.13 o
 -14   0  14        2.89        8.71     10.26 o
 -13   0  14        2.74        3.43      3.87 o
 -12   0  14       86.42      143.26     19.04 o
 -11   0  14      105.87       99.68     20.90 o
 -10   0  14       10.54       22.55      9.97 o
  -9   0  14      447.92      477.10     44.90 o
  -8   0  14      322.72      357.78     38.81 o
  -7   0  14        0.20       -1.74      3.10 o
  -6   0  14        0.77        1.06      1.65 o
  -5   0  14      311.03      295.36     36.29 o
  -4   0  14      810.22      850.26     60.68 o
  -3   0  14     1664.31     1728.40     86.03 o
  -2   0  14       42.33       46.16     14.90 o
  -1   0  14        2.65        2.03      2.90 o
   0   0  14      498.76      594.10     52.65 o
   1   0  14        0.34        3.00      5.13 o
   2   0  14        0.21       -4.26      5.03 o
   3   0  14      327.56      426.87     46.45 o
   4   0  14       69.86       64.55     18.29 o
   5   0  14        7.61        2.71      5.13 o
   6   0  14      440.17      546.17     40.94 o
   7   0  14        0.01       -4.61      4.23 o
   8   0  14      210.92      202.36     37.45 o
   9   0  14       94.36      120.87     28.55 o
 -15   1  14       90.25      107.00     19.74 o
 -14   1  14        9.70       12.68      9.10 o
 -13   1  14        0.89        1.81      1.50 o
 -12   1  14        2.10       12.03      6.87 o
 -11   1  14       99.78      114.61     17.67 o
 -10   1  14       16.84       15.84      9.95 o
  -9   1  14       19.25        7.42     11.08 o
  -8   1  14        5.36        0.76      3.18 o
  -7   1  14       10.98        9.28      3.02 o
  -6   1  14        1.91       -4.95      5.21 o
  -5   1  14        3.31        0.79      2.36 o
  -4   1  14        9.90        0.71      2.65 o
  -3   1  14        2.82        0.80      3.51 o
  -2   1  14        2.88       -5.25     14.32 o
  -1   1  14       35.04       61.46     15.05 o
   0   1  14       20.34       18.20      6.46 o
   1   1  14       40.77       42.70     10.60 o
   2   1  14       11.36       10.75      6.85 o
   3   1  14      234.47      254.03     37.55 o
   4   1  14       14.15        8.81      4.06 o
   5   1  14        0.60       -2.71      5.99 o
   6   1  14       21.81       15.07      4.61 o
   7   1  14      101.71      117.04     15.85 o
   8   1  14      221.34      217.31     22.03 o
   9   1  14       24.06       40.88     12.34 o
 -14   2  14        4.16       12.29      9.29 o
 -13   2  14        4.44       12.33      6.86 o
 -12   2  14       72.46       87.68     25.06 o
 -11   2  14        5.36        1.92     11.76 o
 -10   2  14        2.53       14.13     10.06 o
  -9   2  14       60.35       37.97     26.27 o
  -8   2  14       72.03        7.26     14.03 o
  -7   2  14       37.36        7.74     16.55 o
  -6   2  14       69.49        1.74      6.10 o
  -5   2  14       36.36       -0.10      5.52 o
  -3   2  14       22.72       -9.39      8.81 o
  -1   2  14        0.30        0.77      8.32 o
   1   2  14       23.61       58.84     22.94 o
   3   2  14      127.94      124.45     34.06 o
   4   2  14       17.18       23.00      9.39 o
   5   2  14        6.57        6.66      5.37 o
   6   2  14        4.26       -0.47      3.30 o
   7   2  14       57.40       63.04     11.31 o
   8   2  14        2.24        3.17      3.18 o
 -13   3  14        7.86       10.33      8.73 o
 -12   3  14        4.54        6.10      4.84 o
 -11   3  14        3.38       13.84     10.65 o
 -10   3  14        2.16        1.65      6.00 o
  -9   3  14        5.43        6.97      8.81 o
  -8   3  14       29.68       38.52     14.13 o
  -7   3  14       77.43       19.74     19.84 o
  -6   3  14      101.35        2.71      9.87 o
   0   3  14      131.71       42.87     23.13 o
   2   3  14        1.72        3.29     10.94 o
   3   3  14       16.82       28.65     14.13 o
   4   3  14        0.85       -4.26      9.00 o
   5   3  14       39.87       25.75     18.53 o
   6   3  14       19.80       21.43     14.27 o
   7   3  14       71.65       91.54     20.76 o
 -11   4  14        5.57       10.43      7.59 o
 -10   4  14       90.69       32.01     60.77 o
  -9   4  14        1.52        2.71      7.36 o
  -8   4  14        0.00        7.94      3.48 o
  -3   4  14        6.99        3.00     11.03 o
  -2   4  14       34.70       12.77     13.55 o
  -1   4  14       30.56       10.55     12.00 o
   1   4  14        8.34        6.61      5.45 o
   2   4  14       20.63       27.39     13.26 o
   3   4  14       10.37        4.84      5.71 o
   4   4  14        0.00       -6.19      6.68 o
   5   4  14        0.36        2.56      3.03 o
  -7   5  14        9.02      -19.55     15.87 o
  -6   5  14        7.13       -6.39      9.48 o
  -5   5  14       20.49      -10.65      8.52 o
  -2   5  14        6.67        3.33      2.90 o
  -1   5  14       10.02       17.90      9.97 o
   0   5  14       49.80       82.16     22.94 o
   1   5  14       13.16       16.15      7.83 o
 -15   1  15        0.92       10.65      8.71 o
 -14   1  15        0.05       -5.13     12.87 o
 -13   1  15        0.01        0.27      3.87 o
 -12   1  15        2.66       -0.59      3.42 o
 -11   1  15      342.00      395.96     38.95 o
 -10   1  15      207.53      193.82     82.69 o
  -9   1  15       18.33        3.92      7.65 o
  -8   1  15        2.40       -4.08      4.79 o
  -7   1  15        0.47        0.92      3.09 o
  -6   1  15       23.75       14.35      7.63 o
  -5   1  15      104.89      109.55     24.53 o
  -4   1  15       66.68       83.40     15.50 o
  -3   1  15        1.47       -6.21     10.21 o
  -2   1  15       63.86       89.89     16.55 o
  -1   1  15       44.40       76.92     15.00 o
   0   1  15      314.61      354.39     31.99 o
   1   1  15        8.94        8.13      2.91 o
   2   1  15        0.05        0.19      5.15 o
   3   1  15        0.66        7.84      5.42 o
   4   1  15       37.76       35.81     14.90 o
   5   1  15        0.01        0.54      3.21 o
   6   1  15       60.51       60.12     11.62 o
   7   1  15        3.81       11.05      5.35 o
   8   1  15       19.83       22.68      7.80 o
 -14   2  15        3.28        3.97      7.65 o
 -13   2  15        1.09       -3.90      4.43 o
 -12   2  15        2.03        3.48      9.29 o
 -11   2  15       83.61       27.91     62.47 o
 -10   2  15        0.13       10.74      8.61 o
  -8   2  15        1.12        0.97      8.81 o
  -7   2  15       15.00       13.55     14.03 o
  -6   2  15        4.68       -0.10      4.16 o
  -5   2  15        0.63       14.61     15.39 o
  -4   2  15       43.81        7.94      8.32 o
  -2   2  15        2.80        4.45     11.13 o
  -1   2  15       21.00       42.10     23.61 o
   1   2  15      326.28      475.94     61.74 o
   2   2  15        1.90       16.45     13.94 o
   3   2  15        7.03       13.26     12.77 o
   4   2  15        0.01        2.53      2.65 o
   5   2  15      113.99      149.72     22.99 o
   6   2  15       49.03       57.42     11.13 o
   7   2  15        6.34       10.36      4.73 o
 -12   3  15       57.97       78.00     24.68 o
 -11   3  15        7.89       17.56     10.03 o
 -10   3  15        2.83        1.45      4.89 o
  -3   3  15        0.08       12.00     13.06 o
  -2   3  15        0.06        9.19      9.68 o
   0   3  15      143.58       22.26     23.52 o
   1   3  15        2.07       -2.61      6.39 o
   2   3  15        3.85       -5.32      7.45 o
   3   3  15        5.87        9.58      3.68 o
   4   3  15        4.61       -1.30      2.08 o
   5   3  15        0.13        3.42      4.63 o
   6   3  15       20.14       15.46     10.38 o
 -10   4  15       21.80       32.81     15.10 o
  -9   4  15        2.01        3.75      6.32 o
  -8   4  15        7.14        0.39      7.65 o
  -7   4  15       70.28        3.87     12.48 o
  -6   4  15       32.65       -2.32     12.39 o
  -5   4  15       50.32        3.39     14.52 o
  -4   4  15        2.85       -2.13      3.87 o
  -2   4  15        2.54       -6.19      3.10 o
   1   4  15       25.13       39.68     15.48 o
   2   4  15       31.15       10.55     15.10 o
   3   4  15        0.04        2.52     10.65 o
 -13   0  16       18.58       25.26     11.13 o
 -12   0  16      154.36      169.94     30.19 o
 -11   0  16       14.22        4.94      7.16 o
 -10   0  16        0.27        0.97      5.71 o
  -9   0  16       14.15       39.29     14.03 o
  -8   0  16        1.07       -0.19      3.77 o
  -7   0  16        6.86        4.06      3.00 o
  -6   0  16       39.93       75.10     18.68 o
  -5   0  16       34.62       28.94     11.23 o
  -4   0  16       27.10       22.45     11.52 o
  -3   0  16       70.04       93.97     22.55 o
  -2   0  16      130.02      156.49     28.74 o
  -1   0  16       23.71       13.65      9.97 o
   0   0  16       27.00       30.87     12.77 o
   1   0  16        7.83       12.58      6.00 o
   2   0  16      159.83      199.36     34.26 o
   3   0  16       31.20       19.16     10.65 o
   4   0  16       18.05       12.00      7.94 o
   5   0  16        4.76        3.58      7.55 o
   6   0  16        0.00       -1.06      4.31 o
   7   0  16      174.57      177.39     35.81 o
 -14   1  16        8.97        0.48      5.61 o
 -13   1  16        3.96        9.80      6.59 o
 -12   1  16       28.78       50.71     18.00 o
 -11   1  16        5.24        8.05      6.73 o
 -10   1  16       47.83       67.69     22.06 o
  -9   1  16      170.75      211.06     27.45 o
  -8   1  16       22.66       23.36     17.08 o
  -7   1  16        8.05        5.60      3.77 o
  -6   1  16       34.77       35.30     19.69 o
  -5   1  16       15.67       17.10      8.59 o
  -4   1  16        0.31        0.28      2.72 o
  -3   1  16       15.17       15.86      6.40 o
  -2   1  16       29.28       38.54     11.39 o
  -1   1  16       17.91       21.34      8.27 o
   0   1  16       68.94       93.87     17.29 o
   1   1  16      272.14      346.22     32.30 o
   2   1  16       69.64       70.31     14.19 o
   3   1  16       55.49       50.90     17.03 o
   4   1  16      141.47      208.07     35.52 o
   5   1  16        4.54       17.85      8.05 o
   6   1  16       16.17       15.30      6.30 o
   7   1  16        5.04        3.22      3.64 o
 -13   2  16        0.55       -0.91      6.32 o
 -12   2  16        0.01       -0.12      4.69 o
 -11   2  16       29.23        4.55      8.61 o
  -9   2  16      151.49       14.23     14.23 o
  -8   2  16       12.83       -0.29      4.45 o
  -7   2  16       54.29       10.55     13.45 o
  -6   2  16        5.77       -5.32      8.52 o
  -5   2  16       23.60        6.68     12.39 o
  -4   2  16       29.70       25.65     26.03 o
  -3   2  16        5.31        3.39      3.77 o
  -1   2  16       11.99        6.68     11.32 o
   0   2  16       26.67       64.16     23.23 o
   1   2  16      153.52      222.97     43.26 o
   2   2  16       23.03       64.65     24.19 o
   3   2  16        1.85        3.87      6.77 o
   4   2  16        2.56        4.21     11.13 o
   5   2  16        0.00       -8.52      7.60 o
   6   2  16        5.98        3.80      4.69 o
 -11   3  16       23.06        5.22     14.08 o
  -2   3  16       73.33        8.42     14.61 o
  -1   3  16        0.01        4.16      8.13 o
   2   3  16        2.02        5.03      9.48 o
   3   3  16        0.05       -5.13     10.74 o
   4   3  16       19.25       31.73     11.48 o
   0   4  16       35.15       14.03     15.77 o
   1   4  16        0.33        7.26      8.90 o
 -13   1  17        7.70       13.94      6.97 o
 -12   1  17        3.35        1.35      4.06 o
 -11   1  17       81.93      142.22     21.09 o
 -10   1  17       16.44       28.50     10.76 o
  -9   1  17      191.90      259.15     28.95 o
  -8   1  17        0.42        3.71      4.16 o
  -7   1  17        6.18        3.05      3.10 o
  -6   1  17       45.84       69.66     16.56 o
  -5   1  17      176.65      195.98     25.69 o
  -4   1  17        0.82       -0.10      2.79 o
  -3   1  17       94.35      115.45     18.76 o
  -2   1  17        0.76        1.84      5.76 o
  -1   1  17       89.56      118.44     18.86 o
   0   1  17      327.53      442.86     37.29 o
   1   1  17       26.55       25.32      8.46 o
   2   1  17      106.81      111.78     26.03 o
   3   1  17       91.66      115.36     27.19 o
   4   1  17        1.77        7.06      6.58 o
   5   1  17       22.72       30.76     10.27 o
   6   1  17       76.79      102.73     16.22 o
 -12   2  17        2.37        0.87      6.29 o
 -11   2  17       71.43        2.13      7.65 o
 -10   2  17        2.79       -9.77     11.23 o
  -9   2  17        0.10        5.90     10.35 o
  -8   2  17       43.99        9.77      9.97 o
  -7   2  17       34.03        2.23      5.13 o
  -6   2  17        3.17      -14.71     15.19 o
  -5   2  17        0.00      -20.23     13.65 o
  -4   2  17       22.30        4.65      8.81 o
  -3   2  17        1.85       -2.90      9.97 o
  -2   2  17       15.83       16.16     13.45 o
  -1   2  17       60.11      148.94     36.87 o
   0   2  17        0.73        4.94      4.84 o
   1   2  17        0.31       11.81     11.61 o
   2   2  17        0.31       -0.29      4.55 o
   3   2  17       59.21       62.42     22.94 o
   4   2  17        4.46        3.00      4.15 o
   5   2  17        9.16        3.69      5.85 o
  -9   3  17        9.29        5.03      5.32 o
  -8   3  17        3.14       -5.52     10.35 o
  -7   3  17        0.07        6.68      5.52 o
  -6   3  17        0.24       -3.68      6.68 o
  -5   3  17        3.68       -5.03      3.58 o
  -4   3  17       28.66        9.39     12.48 o
  -2   3  17       14.43        9.19     13.94 o
   0   3  17        0.08        3.97     10.35 o
   1   3  17        8.44       20.13     16.45 o
   2   3  17        0.55        9.77     12.97 o
   3   3  17       12.37       23.44     10.84 o
  -3   4  17        0.02       -3.48      8.23 o
 -12   0  18       14.42       12.97      8.90 o
 -11   0  18       97.26      144.00     29.23 o
 -10   0  18       67.89       71.42     21.10 o
  -9   0  18        0.71        0.68      4.06 o
  -8   0  18       42.51       56.03     18.10 o
  -7   0  18        3.21        5.13      5.03 o
  -6   0  18        0.08        5.61      6.58 o
  -5   0  18      104.93      187.36     32.61 o
  -4   0  18        1.02        2.61      4.94 o
  -3   0  18        0.00       -2.90      3.68 o
  -2   0  18      205.69      222.00     36.10 o
  -1   0  18       19.46       23.61     11.23 o
   0   0  18        5.44        4.65      3.58 o
   1   0  18      245.23      337.74     46.06 o
   2   0  18       41.60       26.71     13.35 o
   3   0  18        6.97        5.71      7.84 o
   4   0  18       17.42       18.97     11.90 o
 -12   1  18       12.83       14.23      8.42 o
 -11   1  18       38.52       64.23     14.82 o
 -10   1  18       87.52      151.64     22.99 o
  -9   1  18        1.28       -3.00      4.89 o
  -8   1  18       19.12       30.16     10.22 o
  -7   1  18        8.00       -3.03      4.50 o
  -6   1  18      161.33      231.44     26.94 o
  -5   1  18       13.46       20.24      7.44 o
  -4   1  18       47.53       51.19     12.37 o
  -3   1  18        0.84        1.80      7.98 o
  -2   1  18       13.74       25.38     12.39 o
  -1   1  18       16.26       23.85      9.23 o
   0   1  18       11.71       16.87      7.56 o
   1   1  18      116.77      135.97     29.81 o
   2   1  18        9.95       17.61     11.52 o
   3   1  18       10.85       11.61     10.16 o
   4   1  18       18.75       21.97     14.13 o
 -10   2  18        0.87       -8.42      8.71 o
  -9   2  18       16.20        5.71     12.29 o
  -8   2  18       24.73        5.90     15.39 o
  -7   2  18        0.22       18.00     15.77 o
  -6   2  18       43.66       30.97     23.71 o
  -5   2  18        0.10       -0.29      6.77 o
  -4   2  18        4.94        0.97      7.35 o
  -3   2  18        7.27        1.84      3.58 o
  -2   2  18       26.70       27.58     21.00 o
  -1   2  18        0.02       -7.74     10.65 o
   0   2  18       33.93       62.61     24.10 o
   1   2  18        4.04        9.77     10.45 o
   2   2  18        8.34        9.77      6.97 o
   3   2  18        8.67        6.00      3.87 o
  -8   3  18        0.08       -6.58      3.29 o
  -7   3  18        0.10        1.84      7.74 o
  -6   3  18        1.23        9.00     14.32 o
  -3   3  18        0.03        1.94      6.87 o
  -2   3  18       12.52       16.94     16.06 o
  -1   3  18        0.16       20.71     16.65 o
 -10   1  19        1.30       -3.82      6.77 o
  -9   1  19       28.02       27.30      9.91 o
  -8   1  19        0.04       -0.03      4.79 o
  -7   1  19        0.03       -1.36      3.05 o
  -6   1  19        0.01        5.98      5.03 o
  -5   1  19        0.46        2.89      2.81 o
  -4   1  19       12.23       17.52      7.11 o
  -3   1  19       20.23       11.70      9.87 o
  -2   1  19        3.76        2.99      3.25 o
  -1   1  19       52.60       59.51     14.01 o
   0   1  19        3.34       -1.60      3.92 o
   1   1  19       11.93       16.26     11.61 o
   2   1  19        1.03        6.97      7.84 o
  -8   2  19        1.43        5.52     13.26 o
  -7   2  19        0.80        9.10      6.10 o
  -6   2  19       28.77       17.90     16.45 o
  -5   2  19       18.62       47.71     23.23 o
  -4   2  19        7.53        3.68     13.74 o
  -3   2  19        3.21       -4.55      6.19 o
  -2   2  19        7.62        5.52      5.13 o
  -1   2  19        3.64       -0.10      2.81 o
   0   2  19       11.61       15.97     15.58 o
  -8   0  20        1.52       10.65      9.87 o
  -7   0  20        8.88        2.90      4.84 o
  -6   0  20       33.10       30.68     14.42 o
  -5   0  20       46.28       58.65     19.94 o
  -4   0  20        5.21       -2.71      4.55 o
  -3   0  20       18.49       15.39      9.48 o
  -2   0  20       59.08      114.19     27.19 o
  -1   0  20        0.64       18.10     12.68 o
   0   0  20      282.07      330.68     47.61 o
  -7   1  20        0.06       -0.44      9.87 o
  -6   1  20        0.83       -2.76      3.84 o
  -5   1  20        2.24       -0.44      3.27 o
  -4   1  20       19.23       26.36      9.32 o
  -3   1  20        4.08        2.23      5.81 o
  -2   1  20        1.91        9.29      2.93 o
  -1   1  20        0.00       -2.20      3.82 o
 
